# Supplementary material for: Electronic medication monitor for people with tuberculosis: Implementation experience from thirty counties in China
Source: PLoS One. 2020 Apr 29;15(4):e0232337. doi: 10.1371/journal.pone.0232337 (PMC7190174; doi:10.1371/journal.pone.0232337)
Supplement: S3 Table — (XLSX) [file pone.0232337.s003.xlsx]

## Sheet: dataset
county	Age	Age2	Sex	Occupation	Migrant	Classifi	Category	Delay	Eligible	nareason	useEMM	startime	EMMgroup	DuraEMM	DruaEMM2	DruaEMM3	shifDOT	needDOT	UseEMM1	Missed1	UseEMM2	Missed2	UseEMM3	Missed3	UseEMM4	Missed4	UseEMM5	Missed5	UseEMM6	Missed6	UseEMM7	Missed7	UseEMM8	Missed8
1	62	3	2	3	0	1	1	0	1	0	1	0	0	7.5	1	8	0	0	1	1	1	1	1	1	1	1	1	1	1	1	1	1	1	1
1	55	3	1	5	0	1	1	0	1	0	1	0	0	6.7	1	7	0	0	1	1	1	1	1	1	1	1	1	1	1	1	1	1	0	0
1	34	2	1	5	0	1	1	0	1	0	0	99	1	99	99	99	0	0	0	0	0	0	0	0	0	0	0	0	0	0	0	0	0	0
1	57	3	2	5	0	1	1	0	1	0	0	99	1	99	99	99	0	0	0	0	0	0	0	0	0	0	0	0	0	0	0	0	0	0
1	24	2	2	5	0	2	1	0	1	0	0	99	1	99	99	99	0	0	0	0	0	0	0	0	0	0	0	0	0	0	0	0	0	0
1	24	2	1	5	0	2	1	0	1	0	0	99	1	99	99	99	0	0	0	0	0	0	0	0	0	0	0	0	0	0	0	0	0	0
1	64	3	2	5	0	1	1	0	1	0	0	99	1	99	99	99	0	0	0	0	0	0	0	0	0	0	0	0	0	0	0	0	0	0
1	52	3	1	5	0	2	1	0	1	0	0	99	1	99	99	99	0	0	0	0	0	0	0	0	0	0	0	0	0	0	0	0	0	0
1	45	3	2	5	0	1	1	0	1	0	1	0	0	4.9	0	5	1	0	1	1	1	1	1	1	1	1	1	0	0	0	0	0	0	0
1	65	4	2	5	0	1	1	0	1	0	1	0	0	3	0	3	1	0	1	1	1	1	1	1	0	0	0	0	0	0	0	0	0	0
1	20	2	1	6	0	3	1	0	1	0	0	99	1	99	99	99	0	0	0	0	0	0	0	0	0	0	0	0	0	0	0	0	0	0
1	28	2	1	3	0	1	1	0	1	0	0	99	1	99	99	99	0	0	0	0	0	0	0	0	0	0	0	0	0	0	0	0	0	0
1	83	4	1	3	0	1	1	0	1	0	0	99	1	99	99	99	0	0	0	0	0	0	0	0	0	0	0	0	0	0	0	0	0	0
1	65	4	2	3	0	2	1	0	1	0	1	0	0	5.6	0	6	0	0	1	1	1	1	1	1	1	1	1	0	1	0	0	0	0	0
1	47	3	2	3	0	2	1	0	1	0	1	0	0	1	0	1	1	0	1	0	0	0	0	0	0	0	0	0	0	0	0	0	0	0
1	54	3	2	1	0	2	1	0	1	0	0	99	1	99	99	99	0	0	0	0	0	0	0	0	0	0	0	0	0	0	0	0	0	0
1	30	2	2	5	0	2	1	0	1	0	0	99	1	99	99	99	0	0	0	0	0	0	0	0	0	0	0	0	0	0	0	0	0	0
1	56	3	1	5	0	1	1	0	1	0	1	0	0	1.2	0	2	1	0	1	1	1	0	0	0	0	0	0	0	0	0	0	0	0	0
1	46	3	2	5	0	1	1	0	1	0	1	0	0	6.3	1	7	0	0	1	1	1	1	1	1	1	1	1	1	1	1	1	2	0	0
1	54	3	2	5	0	1	1	0	1	0	1	0	0	6.3	1	7	0	0	1	1	1	1	1	1	1	1	1	1	1	1	1	1	0	0
1	55	3	1	3	0	1	1	0	1	0	1	0	0	2.5	0	3	1	0	1	1	1	1	1	1	0	0	0	0	0	0	0	0	0	0
1	48	3	1	1	0	1	1	0	1	0	0	99	1	99	99	99	0	0	0	0	0	0	0	0	0	0	0	0	0	0	0	0	0	0
1	33	2	1	5	0	2	1	0	1	0	0	99	1	99	99	99	0	0	0	0	0	0	0	0	0	0	0	0	0	0	0	0	0	0
1	37	2	2	5	0	1	1	0	1	0	0	99	1	99	99	99	0	0	0	0	0	0	0	0	0	0	0	0	0	0	0	0	0	0
1	55	3	2	5	0	1	1	0	1	0	0	99	1	99	99	99	0	0	0	0	0	0	0	0	0	0	0	0	0	0	0	0	0	0
1	30	2	2	3	0	1	1	0	1	0	1	1	0	7	1	7	0	0	1	1	1	1	1	1	1	1	1	1	1	1	1	1	0	0
1	64	3	1	5	0	2	1	0	1	0	0	99	1	99	99	99	0	0	0	0	0	0	0	0	0	0	0	0	0	0	0	0	0	0
1	48	3	2	5	0	1	1	0	1	0	0	99	1	99	99	99	0	0	0	0	0	0	0	0	0	0	0	0	0	0	0	0	0	0
1	50	3	2	5	0	1	1	0	1	0	1	66	1	0.2	0	1	1	0	0	0	0	0	0	0	0	0	0	0	0	0	0	0	0	0
1	52	3	2	5	0	2	1	0	1	0	0	99	1	99	99	99	0	0	0	0	0	0	0	0	0	0	0	0	0	0	0	0	0	0
1	42	2	1	5	0	2	1	0	1	0	0	99	1	99	99	99	0	0	0	0	0	0	0	0	0	0	0	0	0	0	0	0	0	0
1	18	2	2	6	0	2	1	0	1	0	1	0	0	6	1	6	0	0	1	1	1	1	1	1	1	1	1	1	1	1	0	0	0	0
1	43	2	2	5	0	1	1	0	1	0	1	0	0	1	0	1	1	0	1	1	0	0	0	0	0	0	0	0	0	0	0	0	0	0
1	50	3	2	3	0	1	1	0	1	0	1	0	0	4.4	0	5	1	0	1	1	1	0	1	0	1	0	1	0	0	0	0	0	0	0
1	41	2	2	5	0	1	1	0	1	0	0	99	1	99	99	99	0	0	0	0	0	0	0	0	0	0	0	0	0	0	0	0	0	0
1	51	3	2	1	0	1	1	0	1	0	0	99	1	99	99	99	0	0	0	0	0	0	0	0	0	0	0	0	0	0	0	0	0	0
1	36	2	1	5	1	1	1	0	1	0	0	99	1	99	99	99	0	0	0	0	0	0	0	0	0	0	0	0	0	0	0	0	0	0
1	45	3	2	5	0	1	1	0	1	0	0	99	1	99	99	99	0	0	0	0	0	0	0	0	0	0	0	0	0	0	0	0	0	0
1	55	3	2	5	0	1	1	0	1	0	0	99	1	99	99	99	0	0	0	0	0	0	0	0	0	0	0	0	0	0	0	0	0	0
1	31	2	2	1	0	2	1	0	1	0	0	99	1	99	99	99	0	0	0	0	0	0	0	0	0	0	0	0	0	0	0	0	0	0
1	76	4	2	3	0	1	1	0	1	0	0	99	1	99	99	99	0	0	0	0	0	0	0	0	0	0	0	0	0	0	0	0	0	0
1	51	3	2	1	0	2	1	0	1	0	0	99	1	99	99	99	0	0	0	0	0	0	0	0	0	0	0	0	0	0	0	0	0	0
1	36	2	1	1	0	1	1	0	1	0	0	99	1	99	99	99	0	0	0	0	0	0	0	0	0	0	0	0	0	0	0	0	0	0
1	63	3	1	5	0	1	1	0	1	0	0	99	1	99	99	99	0	0	0	0	0	0	0	0	0	0	0	0	0	0	0	0	0	0
1	49	3	2	5	0	1	1	0	1	0	1	37	1	3.4	0	4	1	0	0	1	0	1	0	1	0	1	0	0	0	0	0	0	0	0
1	57	3	2	5	0	1	1	0	1	0	0	99	1	99	99	99	0	0	0	0	0	0	0	0	0	0	0	0	0	0	0	0	0	0
1	74	4	1	3	0	3	1	0	1	0	1	6	0	1.1	0	2	1	0	1	1	1	1	0	0	0	0	0	0	0	0	0	0	0	0
1	37	2	2	5	0	2	1	0	1	0	0	99	1	99	99	99	0	0	0	0	0	0	0	0	0	0	0	0	0	0	0	0	0	0
1	55	3	2	5	0	1	1	0	1	0	1	24	0	5.6	0	6	0	0	1	1	1	1	1	1	1	1	1	1	1	1	0	0	0	0
1	30	2	2	5	0	2	1	0	1	0	0	99	1	99	99	99	0	0	0	0	0	0	0	0	0	0	0	0	0	0	0	0	0	0
1	54	3	2	1	0	1	1	0	1	0	1	24	0	3.4	0	4	1	0	1	1	1	1	1	1	1	0	0	0	0	0	0	0	0	0
1	22	2	1	6	0	1	1	0	1	0	0	99	1	99	99	99	0	0	0	0	0	0	0	0	0	0	0	0	0	0	0	0	0	0
1	31	2	1	5	0	1	1	0	1	0	1	0	0	3.2	0	4	1	0	1	1	1	1	1	1	1	1	0	0	0	0	0	0	0	0
1	59	3	2	1	0	1	1	0	1	0	0	99	1	99	99	99	0	0	0	0	0	0	0	0	0	0	0	0	0	0	0	0	0	0
1	55	3	2	5	0	1	1	0	1	0	1	0	0	1	0	1	1	0	1	0	0	0	0	0	0	0	0	0	0	0	0	0	0	0
1	28	2	2	5	0	1	1	0	1	0	1	1	0	2.9	0	3	1	0	1	1	1	1	1	1	0	0	0	0	0	0	0	0	0	0
1	46	3	1	2	0	1	1	0	1	0	0	99	1	99	99	99	0	0	0	0	0	0	0	0	0	0	0	0	0	0	0	0	0	0
1	64	3	2	5	0	1	1	0	1	0	1	28	0	1	0	1	1	0	1	0	0	0	0	0	0	0	0	0	0	0	0	0	0	0
1	50	3	1	5	0	1	1	0	1	0	1	1	0	6.6	1	7	0	0	1	1	1	1	1	1	1	1	1	1	1	1	1	1	0	0
1	56	3	2	5	0	1	1	0	1	0	1	0	0	4.8	0	5	1	0	1	1	1	1	1	1	1	1	1	1	0	0	0	0	0	0
1	66	4	2	5	0	2	1	0	1	0	0	99	1	99	99	99	0	0	0	0	0	0	0	0	0	0	0	0	0	0	0	0	0	0
1	65	4	2	5	0	2	1	0	1	0	0	99	1	99	99	99	0	0	0	0	0	0	0	0	0	0	0	0	0	0	0	0	0	0
1	19	2	1	6	1	2	1	0	1	0	0	99	1	99	99	99	0	0	0	0	0	0	0	0	0	0	0	0	0	0	0	0	0	0
1	32	2	1	5	0	1	1	0	1	0	0	99	1	99	99	99	0	0	0	0	0	0	0	0	0	0	0	0	0	0	0	0	0	0
1	33	2	2	5	0	1	1	0	1	0	1	0	0	1	0	1	1	0	1	0	0	0	0	0	0	0	0	0	0	0	0	0	0	0
1	65	4	2	3	0	1	1	0	1	0	1	0	0	1	0	1	1	0	1	0	0	0	0	0	0	0	0	0	0	0	0	0	0	0
1	21	2	2	6	0	2	1	0	1	0	1	0	0	3.2	0	4	1	0	1	1	1	1	1	0	1	0	0	0	0	0	0	0	0	0
1	66	4	1	5	0	1	1	0	1	0	1	8	0	0.2	0	1	1	0	1	0	0	0	0	0	0	0	0	0	0	0	0	0	0	0
1	46	3	1	5	0	2	1	0	1	0	0	99	1	99	99	99	0	0	0	0	0	0	0	0	0	0	0	0	0	0	0	0	0	0
1	47	3	2	5	0	1	1	0	1	0	1	7	0	2.2	0	3	1	0	1	1	1	1	1	1	0	1	0	1	0	0	0	0	0	0
1	48	3	1	5	0	2	1	0	1	0	0	99	1	99	99	99	0	0	0	0	0	0	0	0	0	0	0	0	0	0	0	0	0	0
1	30	2	1	5	0	2	1	0	1	0	0	99	1	99	99	99	0	0	0	0	0	0	0	0	0	0	0	0	0	0	0	0	0	0
1	39	2	2	5	0	1	1	0	1	0	1	0	0	5	0	5	0	0	1	1	1	1	1	1	1	2	1	1	0	0	0	0	0	0
1	73	4	2	3	0	1	1	0	1	0	1	6	0	2	0	2	1	0	1	1	1	1	0	0	0	0	0	0	0	0	0	0	0	0
1	48	3	2	1	0	2	1	0	1	0	0	99	1	99	99	99	0	0	0	0	0	0	0	0	0	0	0	0	0	0	0	0	0	0
1	57	3	2	5	0	2	1	0	1	0	1	5	0	6.7	1	7	0	0	1	1	1	1	1	1	1	1	1	1	1	1	1	2	0	0
1	52	3	2	5	0	3	1	0	1	0	0	99	1	99	99	99	0	0	0	0	0	0	0	0	0	0	0	0	0	0	0	0	0	0
1	20	2	2	5	0	2	1	0	1	0	1	144	1	1	0	1	1	0	0	1	0	1	0	0	0	0	0	0	0	0	0	0	0	0
1	48	3	1	3	0	1	1	0	1	0	1	144	1	1.1	0	2	1	0	0	1	0	1	0	0	0	0	0	0	0	0	0	0	0	0
1	22	2	1	6	0	3	1	0	1	0	0	99	1	99	99	99	0	0	0	0	0	0	0	0	0	0	0	0	0	0	0	0	0	0
1	20	2	1	6	0	2	1	0	1	0	1	0	0	5.9	0	6	0	0	1	1	1	1	1	1	1	1	1	1	1	1	0	0	0	0
1	60	3	2	5	0	1	1	0	1	0	1	0	0	3.6	0	4	1	0	1	1	1	1	1	1	1	1	0	1	0	1	0	0	0	0
1	66	4	2	5	0	1	1	0	1	0	1	10	0	1	0	1	1	0	1	0	0	0	0	0	0	0	0	0	0	0	0	0	0	0
1	20	2	2	6	0	2	1	0	1	0	0	99	1	99	99	99	0	0	0	0	0	0	0	0	0	0	0	0	0	0	0	0	0	0
1	37	2	1	5	0	2	1	0	1	0	1	137	1	1	0	1	1	0	0	1	0	1	0	0	0	0	0	0	0	0	0	0	0	0
1	32	2	1	5	0	2	1	0	1	0	1	137	1	1	0	1	1	0	0	1	0	1	0	0	0	0	0	0	0	0	0	0	0	0
1	50	3	2	5	0	2	1	0	1	0	1	137	1	1	0	1	1	0	0	1	0	1	0	0	0	0	0	0	0	0	0	0	0	0
1	62	3	2	5	0	2	1	0	1	0	1	137	1	1.5	0	2	0	0	0	1	0	1	0	0	0	0	0	0	0	0	0	0	0	0
1	68	4	1	5	1	2	1	0	1	0	1	0	0	3.4	0	4	1	0	1	1	1	1	1	1	1	1	0	0	0	0	0	0	0	0
1	46	3	2	5	0	2	1	0	1	0	0	99	1	99	99	99	0	0	0	0	0	0	0	0	0	0	0	0	0	0	0	0	0	0
1	56	3	1	1	0	1	1	0	1	0	1	6	0	1	0	1	1	0	1	0	0	0	0	0	0	0	0	0	0	0	0	0	0	0
1	54	3	2	5	0	2	1	0	1	0	1	0	0	9.4	2	8	0	0	1	1	1	1	1	1	1	1	1	1	1	0	1	0	1	0
1	25	2	2	2	1	2	1	0	1	0	0	99	1	99	99	99	0	0	0	0	0	0	0	0	0	0	0	0	0	0	0	0	0	0
1	27	2	1	5	0	1	1	0	1	0	0	99	1	99	99	99	0	0	0	0	0	0	0	0	0	0	0	0	0	0	0	0	0	0
1	51	3	2	5	0	1	1	0	1	0	0	99	1	99	99	99	0	0	0	0	0	0	0	0	0	0	0	0	0	0	0	0	0	0
1	58	3	1	5	0	2	1	0	1	0	1	106	1	1	0	1	1	0	0	1	0	1	0	0	0	0	0	0	0	0	0	0	0	0
1	71	4	1	5	0	1	1	0	1	0	1	106	1	-2.5	0	1	1	0	0	1	0	1	0	1	0	0	0	0	0	0	0	0	0	0
1	60	3	1	5	0	2	1	0	1	0	1	0	0	1	0	1	1	0	1	0	0	0	0	0	0	0	0	0	0	0	0	0	0	0
1	48	3	2	1	0	1	1	0	1	0	1	0	0	1	0	1	1	0	1	0	0	0	0	0	0	0	0	0	0	0	0	0	0	0
1	62	3	2	5	0	2	1	0	1	0	0	99	1	99	99	99	0	0	0	0	0	0	0	0	0	0	0	0	0	0	0	0	0	0
1	22	2	2	6	0	1	1	0	1	0	1	105	1	2.1	0	3	1	0	0	1	0	1	0	1	0	0	0	0	0	0	0	0	0	0
1	52	3	2	5	0	2	1	0	1	0	1	1	0	1	0	1	1	0	1	1	0	0	0	0	0	0	0	0	0	0	0	0	0	0
1	48	3	1	5	0	1	1	0	1	0	1	105	1	2.1	0	3	1	0	0	1	0	1	0	1	0	0	0	0	0	0	0	0	0	0
1	62	3	1	5	0	1	1	0	1	0	1	34	1	5.7	0	6	0	0	0	1	0	1	0	1	0	1	0	1	0	1	0	0	0	0
1	22	2	1	6	0	3	1	0	1	0	0	99	1	99	99	99	0	0	0	0	0	0	0	0	0	0	0	0	0	0	0	0	0	0
1	37	2	2	5	0	3	1	0	1	0	0	99	1	99	99	99	0	0	0	0	0	0	0	0	0	0	0	0	0	0	0	0	0	0
1	37	2	2	5	0	3	1	0	1	0	0	99	1	99	99	99	0	0	0	0	0	0	0	0	0	0	0	0	0	0	0	0	0	0
1	22	2	1	5	0	1	1	0	1	0	1	97	1	2.1	0	3	1	0	0	1	0	1	0	1	0	0	0	0	0	0	0	0	0	0
1	55	3	2	3	0	2	1	0	1	0	1	27	0	1	0	1	1	0	1	0	0	0	0	0	0	0	0	0	0	0	0	0	0	0
1	40	2	2	5	0	1	1	0	1	0	1	97	1	2.1	0	3	1	0	0	1	0	1	0	1	0	0	0	0	0	0	0	0	0	0
1	56	3	2	3	0	2	1	0	1	0	1	97	1	2.1	0	3	1	0	0	1	0	1	0	1	0	0	0	0	0	0	0	0	0	0
1	44	2	2	5	0	1	1	0	1	0	1	22	0	7.8	1	8	0	0	1	1	1	1	1	0	1	0	1	0	1	0	1	0	1	0
1	79	4	1	5	0	1	1	0	1	0	1	90	1	2.1	0	3	1	0	0	1	0	1	0	1	0	0	0	0	0	0	0	0	0	0
1	16	2	2	6	0	1	1	0	1	0	1	90	1	2.1	0	3	1	0	0	1	0	1	0	1	0	0	0	0	0	0	0	0	0	0
1	61	3	2	5	0	1	1	0	1	0	1	89	1	2.1	0	3	1	0	0	1	0	1	0	1	0	0	0	0	0	0	0	0	0	0
1	78	4	2	3	0	1	1	0	1	0	0	99	1	99	99	99	0	0	0	0	0	0	0	0	0	0	0	0	0	0	0	0	0	0
1	33	2	1	1	0	1	1	0	1	0	0	99	1	99	99	99	0	0	0	0	0	0	0	0	0	0	0	0	0	0	0	0	0	0
2	19	2	1	6	0	2	1	0	2	3	0	99	1	99	99	99	0	0	0	0	0	0	0	0	0	0	0	0	0	0	0	0	0	0
2	64	3	1	5	0	3	1	0	1	0	0	99	1	99	99	99	0	0	0	0	0	0	0	0	0	0	0	0	0	0	0	0	0	0
2	59	3	1	1	0	3	1	0	1	0	0	99	1	99	99	99	0	0	0	0	0	0	0	0	0	0	0	0	0	0	0	0	0	0
2	61	3	2	5	0	2	1	0	1	0	1	35	1	6.1	1	7	0	1	0	1	0	1	0	1	0	1	0	1	0	3	0	0	0	0
2	56	3	1	5	0	1	2	0	2	3	0	99	1	99	99	99	0	0	0	0	0	0	0	0	0	0	0	0	0	0	0	0	0	0
2	50	3	2	5	0	1	1	0	2	3	1	21	1	3	0	3	0	1	0	1	1	2	1	2	0	3	0	3	0	3	0	0	0	0
2	20	2	1	6	0	3	1	0	1	0	0	99	1	99	99	99	0	0	0	0	0	0	0	0	0	0	0	0	0	0	0	0	0	0
2	48	3	1	5	0	1	1	0	2	3	0	99	1	99	99	99	0	0	0	0	0	0	0	0	0	0	0	0	0	0	0	0	0	0
2	82	4	2	3	0	2	1	0	1	0	0	99	1	99	99	99	0	0	0	0	0	0	0	0	0	0	0	0	0	0	0	0	0	0
2	47	3	2	5	0	2	1	0	1	0	0	99	1	99	99	99	0	0	0	0	0	0	0	0	0	0	0	0	0	0	0	0	0	0
2	65	4	1	3	0	1	1	0	2	3	0	99	1	99	99	99	0	0	0	0	0	0	0	0	0	0	0	0	0	0	0	0	0	0
2	28	2	2	5	0	2	1	0	1	0	1	1	0	1	0	1	0	1	1	3	0	1	0	1	0	1	0	1	0	1	0	1	0	0
2	29	2	2	5	0	3	1	0	1	0	0	99	1	99	99	99	0	0	0	0	0	0	0	0	0	0	0	0	0	0	0	0	0	0
2	71	4	2	5	0	3	1	0	1	0	0	99	1	99	99	99	0	0	0	0	0	0	0	0	0	0	0	0	0	0	0	0	0	0
2	63	3	2	1	0	1	1	0	1	0	0	99	1	99	99	99	0	0	0	0	0	0	0	0	0	0	0	0	0	0	0	0	0	0
2	22	2	2	5	0	1	1	0	2	3	0	99	1	99	99	99	0	0	0	0	0	0	0	0	0	0	0	0	0	0	0	0	0	0
2	18	2	1	6	0	1	1	0	1	0	0	99	1	99	99	99	0	0	0	0	0	0	0	0	0	0	0	0	0	0	0	0	0	0
2	41	2	2	5	0	1	1	0	1	0	0	99	1	99	99	99	0	0	0	0	0	0	0	0	0	0	0	0	0	0	0	0	0	0
2	24	2	2	5	0	1	1	0	1	0	0	99	1	99	99	99	0	0	0	0	0	0	0	0	0	0	0	0	0	0	0	0	0	0
2	67	4	2	3	0	2	1	0	1	0	1	0	0	7.1	1	8	0	1	1	1	1	1	1	1	1	1	1	1	1	2	1	3	0	0
2	50	3	2	5	0	2	1	0	1	0	0	99	1	99	99	99	0	0	0	0	0	0	0	0	0	0	0	0	0	0	0	0	0	0
2	72	4	2	3	0	1	1	0	1	0	0	99	1	99	99	99	0	0	0	0	0	0	0	0	0	0	0	0	0	0	0	0	0	0
2	78	4	1	3	0	1	1	0	1	0	0	99	1	99	99	99	0	0	0	0	0	0	0	0	0	0	0	0	0	0	0	0	0	0
2	53	3	2	1	0	1	1	0	1	0	0	99	1	99	99	99	0	0	0	0	0	0	0	0	0	0	0	0	0	0	0	0	0	0
2	60	3	2	1	0	2	1	0	1	0	1	0	0	1.7	0	2	1	0	1	1	1	1	0	0	0	0	0	0	0	0	0	0	0	0
2	51	3	2	2	0	2	1	0	1	0	0	99	1	99	99	99	0	0	0	0	0	0	0	0	0	0	0	0	0	0	0	0	0	0
2	31	2	2	5	0	3	1	0	1	0	0	99	1	99	99	99	0	0	0	0	0	0	0	0	0	0	0	0	0	0	0	0	0	0
2	30	2	1	5	0	1	1	0	1	0	0	99	1	99	99	99	0	0	0	0	0	0	0	0	0	0	0	0	0	0	0	0	0	0
2	76	4	2	3	0	2	1	0	1	0	0	99	1	99	99	99	0	0	0	0	0	0	0	0	0	0	0	0	0	0	0	0	0	0
2	60	3	1	5	0	3	1	0	1	0	0	99	1	99	99	99	0	0	0	0	0	0	0	0	0	0	0	0	0	0	0	0	0	0
2	62	3	2	5	0	1	2	0	1	0	0	99	1	99	99	99	0	0	0	0	0	0	0	0	0	0	0	0	0	0	0	0	0	0
2	58	3	2	5	0	1	2	0	1	0	0	99	1	99	99	99	0	0	0	0	0	0	0	0	0	0	0	0	0	0	0	0	0	0
2	27	2	2	2	0	2	1	0	1	0	1	0	0	12.1	2	8	0	0	1	1	1	1	1	1	1	2	1	1	1	0	1	1	1	1
2	34	2	2	7	0	2	1	0	1	0	1	0	0	6.3	1	7	0	0	1	1	1	1	1	2	1	1	1	1	1	1	1	1	0	0
2	79	4	1	3	0	1	1	0	1	0	0	99	1	99	99	99	0	0	0	0	0	0	0	0	0	0	0	0	0	0	0	0	0	0
2	52	3	1	5	0	3	1	0	1	0	0	99	1	99	99	99	0	0	0	0	0	0	0	0	0	0	0	0	0	0	0	0	0	0
2	60	3	1	3	0	1	2	0	1	0	0	99	1	99	99	99	0	0	0	0	0	0	0	0	0	0	0	0	0	0	0	0	0	0
2	60	3	1	5	0	2	1	0	1	0	1	38	1	5.2	0	6	0	0	0	1	0	1	0	1	0	1	0	1	0	1	0	0	0	0
2	54	3	2	1	0	3	1	0	1	0	0	99	1	99	99	99	0	0	0	0	0	0	0	0	0	0	0	0	0	0	0	0	0	0
2	74	4	2	3	0	3	2	0	1	0	0	99	1	99	99	99	0	0	0	0	0	0	0	0	0	0	0	0	0	0	0	0	0	0
2	27	2	2	5	0	2	1	0	1	0	1	23	0	5.4	0	6	0	0	1	1	1	1	1	1	1	1	1	1	1	1	0	0	0	0
2	15	2	1	6	0	2	1	0	1	0	0	99	1	99	99	99	0	0	0	0	0	0	0	0	0	0	0	0	0	0	0	0	0	0
2	53	3	2	5	0	1	1	0	2	3	0	99	1	99	99	99	0	0	0	0	0	0	0	0	0	0	0	0	0	0	0	0	0	0
2	26	2	2	5	0	3	1	0	1	0	0	99	1	99	99	99	0	0	0	0	0	0	0	0	0	0	0	0	0	0	0	0	0	0
2	21	2	2	5	0	2	1	0	1	0	1	39	1	4.9	0	5	0	0	0	1	0	1	0	2	0	1	0	1	0	0	0	0	0	0
2	28	2	2	5	0	2	1	0	1	0	1	7	0	2.1	0	3	1	0	1	1	1	0	1	0	0	0	0	0	0	0	0	0	0	0
2	19	2	2	6	0	1	1	0	1	0	0	99	1	99	99	99	0	0	0	0	0	0	0	0	0	0	0	0	0	0	0	0	0	0
2	43	2	1	5	0	1	2	0	1	0	0	99	1	99	99	99	0	0	0	0	0	0	0	0	0	0	0	0	0	0	0	0	0	0
2	72	4	2	3	0	1	1	0	1	0	1	2	0	7.3	1	8	0	0	1	1	1	1	1	1	1	1	1	1	1	1	1	1	1	1
2	49	3	2	5	0	1	2	0	1	0	0	99	1	99	99	99	0	0	0	0	0	0	0	0	0	0	0	0	0	0	0	0	0	0
2	25	2	2	1	0	1	1	0	1	0	0	99	1	99	99	99	0	0	0	0	0	0	0	0	0	0	0	0	0	0	0	0	0	0
2	81	4	2	5	0	3	1	0	1	0	0	99	1	99	99	99	0	0	0	0	0	0	0	0	0	0	0	0	0	0	0	0	0	0
2	25	2	1	1	0	2	1	0	1	0	1	0	0	11.3	2	8	0	0	1	1	1	1	1	1	1	1	1	1	1	1	1	1	1	1
2	22	2	1	5	0	3	1	0	1	0	0	99	1	99	99	99	0	0	0	0	0	0	0	0	0	0	0	0	0	0	0	0	0	0
2	14	1	2	6	0	2	1	0	1	0	0	99	1	99	99	99	0	0	0	0	0	0	0	0	0	0	0	0	0	0	0	0	0	0
2	45	3	2	2	0	2	1	0	1	0	1	29	0	5.2	0	6	0	0	1	1	1	1	1	1	1	1	1	1	1	2	0	0	0	0
2	55	3	2	5	0	1	1	0	1	0	0	99	1	99	99	99	0	0	0	0	0	0	0	0	0	0	0	0	0	0	0	0	0	0
2	33	2	2	2	0	1	1	0	1	0	0	99	1	99	99	99	0	0	0	0	0	0	0	0	0	0	0	0	0	0	0	0	0	0
2	27	2	1	3	0	2	1	0	1	0	1	0	0	6.5	1	7	0	0	1	1	1	1	1	1	1	1	1	1	1	1	1	1	0	0
2	54	3	2	2	0	2	1	0	1	0	0	99	1	99	99	99	0	0	0	0	0	0	0	0	0	0	0	0	0	0	0	0	0	0
2	61	3	2	3	0	1	2	0	1	0	0	99	1	99	99	99	0	0	0	0	0	0	0	0	0	0	0	0	0	0	0	0	0	0
2	39	2	2	5	0	1	2	0	1	0	0	99	1	99	99	99	0	0	0	0	0	0	0	0	0	0	0	0	0	0	0	0	0	0
2	33	2	2	5	0	1	1	0	1	0	0	99	1	99	99	99	0	0	0	0	0	0	0	0	0	0	0	0	0	0	0	0	0	0
2	42	2	2	1	0	2	1	0	2	3	0	99	1	99	99	99	0	0	0	0	0	0	0	0	0	0	0	0	0	0	0	0	0	0
2	17	2	1	6	0	1	1	0	1	0	0	99	1	99	99	99	0	0	0	0	0	0	0	0	0	0	0	0	0	0	0	0	0	0
2	55	3	2	5	0	2	1	0	1	0	0	99	1	99	99	99	0	0	0	0	0	0	0	0	0	0	0	0	0	0	0	0	0	0
2	58	3	2	5	0	1	1	0	1	0	0	99	1	99	99	99	0	0	0	0	0	0	0	0	0	0	0	0	0	0	0	0	0	0
2	62	3	2	3	0	1	1	0	1	0	0	99	1	99	99	99	0	0	0	0	0	0	0	0	0	0	0	0	0	0	0	0	0	0
2	19	2	1	6	0	3	1	0	1	0	0	99	1	99	99	99	0	0	0	0	0	0	0	0	0	0	0	0	0	0	0	0	0	0
2	31	2	2	5	0	1	1	0	1	0	0	99	1	99	99	99	0	0	0	0	0	0	0	0	0	0	0	0	0	0	0	0	0	0
2	39	2	2	5	0	1	1	0	1	0	0	99	1	99	99	99	0	0	0	0	0	0	0	0	0	0	0	0	0	0	0	0	0	0
2	45	3	2	5	0	1	1	0	1	0	0	99	1	99	99	99	0	0	0	0	0	0	0	0	0	0	0	0	0	0	0	0	0	0
2	55	3	2	1	0	3	1	0	1	0	0	99	1	99	99	99	0	0	0	0	0	0	0	0	0	0	0	0	0	0	0	0	0	0
2	48	3	2	5	0	1	1	0	1	0	0	99	1	99	99	99	0	0	0	0	0	0	0	0	0	0	0	0	0	0	0	0	0	0
2	68	4	2	3	0	1	1	0	1	0	1	19	0	1	0	1	0	1	1	3	0	2	0	1	0	1	0	1	0	1	0	0	0	0
2	56	3	1	5	0	1	1	0	1	0	0	99	1	99	99	99	0	0	0	0	0	0	0	0	0	0	0	0	0	0	0	0	0	0
2	66	4	2	3	0	1	1	0	1	0	0	99	1	99	99	99	0	0	0	0	0	0	0	0	0	0	0	0	0	0	0	0	0	0
2	67	4	1	5	0	1	2	0	1	0	0	99	1	99	99	99	0	0	0	0	0	0	0	0	0	0	0	0	0	0	0	0	0	0
2	18	2	2	6	0	2	1	0	1	0	0	99	1	99	99	99	0	0	0	0	0	0	0	0	0	0	0	0	0	0	0	0	0	0
2	61	3	2	3	0	1	1	0	1	0	0	99	1	99	99	99	0	0	0	0	0	0	0	0	0	0	0	0	0	0	0	0	0	0
2	61	3	1	5	0	1	2	0	1	0	0	99	1	99	99	99	0	0	0	0	0	0	0	0	0	0	0	0	0	0	0	0	0	0
2	54	3	1	1	0	1	1	0	1	0	0	99	1	99	99	99	0	0	0	0	0	0	0	0	0	0	0	0	0	0	0	0	0	0
2	58	3	2	3	0	1	2	0	1	0	0	99	1	99	99	99	0	0	0	0	0	0	0	0	0	0	0	0	0	0	0	0	0	0
2	34	2	2	5	0	1	1	0	1	0	0	99	1	99	99	99	0	0	0	0	0	0	0	0	0	0	0	0	0	0	0	0	0	0
2	78	4	2	3	0	3	1	0	1	0	0	99	1	99	99	99	0	0	0	0	0	0	0	0	0	0	0	0	0	0	0	0	0	0
2	41	2	2	5	0	3	1	0	1	0	1	6	0	2.9	0	3	1	0	1	1	1	1	1	1	0	0	0	0	0	0	0	0	0	0
2	31	2	2	5	0	3	1	0	1	0	0	99	1	99	99	99	0	0	0	0	0	0	0	0	0	0	0	0	0	0	0	0	0	0
2	40	2	1	3	0	2	1	0	1	0	0	99	1	99	99	99	0	0	0	0	0	0	0	0	0	0	0	0	0	0	0	0	0	0
2	83	4	2	5	0	2	1	0	1	0	1	1	0	8.2	2	8	0	0	1	1	1	1	1	1	1	1	1	1	1	1	1	1	1	1
2	81	4	2	1	0	2	1	0	1	0	0	99	1	99	99	99	0	0	0	0	0	0	0	0	0	0	0	0	0	0	0	0	0	0
2	40	2	2	5	0	2	1	0	1	0	1	51	1	5.2	0	6	0	0	0	1	0	2	0	1	0	1	0	1	0	2	0	0	0	0
3	29	2	2	5	0	2	1	0	1	0	0	99	1	99	99	99	0	0	0	0	0	0	0	0	0	0	0	0	0	0	0	0	0	0
3	68	4	2	5	0	2	1	0	1	0	0	99	1	99	99	99	0	0	0	0	0	0	0	0	0	0	0	0	0	0	0	0	0	0
3	67	4	2	3	0	1	1	0	1	0	1	62	1	4.1	0	5	0	0	0	1	0	1	0	1	0	0	0	0	0	0	0	0	0	0
3	56	3	2	5	0	1	1	1	1	0	0	99	1	99	99	99	0	0	0	0	0	0	0	0	0	0	0	0	0	0	0	0	0	0
3	29	2	1	1	0	1	1	1	1	0	0	99	1	99	99	99	0	0	0	0	0	0	0	0	0	0	0	0	0	0	0	0	0	0
3	80	4	2	3	0	2	1	0	1	0	0	99	1	99	99	99	0	0	0	0	0	0	0	0	0	0	0	0	0	0	0	0	0	0
3	66	4	2	3	0	1	1	1	2	2	0	99	1	99	99	99	0	0	0	0	0	0	0	0	0	0	0	0	0	0	0	0	0	0
3	52	3	1	1	0	1	1	1	1	0	0	99	1	99	99	99	0	0	0	0	0	0	0	0	0	0	0	0	0	0	0	0	0	0
3	39	2	2	1	0	1	1	1	1	0	0	99	1	99	99	99	0	0	0	0	0	0	0	0	0	0	0	0	0	0	0	0	0	0
3	52	3	2	5	0	2	1	0	1	0	0	99	1	99	99	99	0	0	0	0	0	0	0	0	0	0	0	0	0	0	0	0	0	0
3	33	2	1	3	0	2	1	0	1	0	0	99	1	99	99	99	0	0	0	0	0	0	0	0	0	0	0	0	0	0	0	0	0	0
3	59	3	2	1	0	2	1	0	1	0	0	99	1	99	99	99	0	0	0	0	0	0	0	0	0	0	0	0	0	0	0	0	0	0
3	21	2	2	6	0	2	1	0	2	3	0	99	1	99	99	99	0	0	0	0	0	0	0	0	0	0	0	0	0	0	0	0	0	0
3	58	3	2	7	0	2	1	0	1	0	0	99	1	99	99	99	0	0	0	0	0	0	0	0	0	0	0	0	0	0	0	0	0	0
3	26	2	2	1	1	2	1	0	1	0	0	99	1	99	99	99	0	0	0	0	0	0	0	0	0	0	0	0	0	0	0	0	0	0
3	64	3	2	3	0	1	1	0	2	2	0	99	1	99	99	99	0	0	0	0	0	0	0	0	0	0	0	0	0	0	0	0	0	0
3	32	2	2	2	0	1	1	0	1	0	0	99	1	99	99	99	0	0	0	0	0	0	0	0	0	0	0	0	0	0	0	0	0	0
3	56	3	1	5	0	2	1	0	1	0	0	99	1	99	99	99	0	0	0	0	0	0	0	0	0	0	0	0	0	0	0	0	0	0
3	77	4	2	3	0	1	1	0	2	2	0	99	1	99	99	99	0	0	0	0	0	0	0	0	0	0	0	0	0	0	0	0	0	0
3	66	4	2	5	0	1	1	0	2	3	0	99	1	99	99	99	0	0	0	0	0	0	0	0	0	0	0	0	0	0	0	0	0	0
3	22	2	1	5	0	1	1	0	2	3	0	99	1	99	99	99	0	0	0	0	0	0	0	0	0	0	0	0	0	0	0	0	0	0
3	55	3	2	1	0	2	1	0	1	0	0	99	1	99	99	99	0	0	0	0	0	0	0	0	0	0	0	0	0	0	0	0	0	0
3	44	2	2	1	0	2	1	0	1	0	0	99	1	99	99	99	0	0	0	0	0	0	0	0	0	0	0	0	0	0	0	0	0	0
3	33	2	1	1	0	2	1	0	1	0	0	99	1	99	99	99	0	0	0	0	0	0	0	0	0	0	0	0	0	0	0	0	0	0
3	59	3	2	5	0	1	1	0	1	0	1	147	1	1.4	0	2	0	0	0	0	0	0	0	0	0	0	0	0	0	0	0	0	0	0
3	18	2	1	5	0	3	1	0	1	0	1	154	1	8.2	2	8	0	0	0	1	0	1	0	1	0	1	0	1	0	1	0	1	0	0
3	58	3	2	7	0	2	1	0	1	0	0	99	1	99	99	99	0	0	0	0	0	0	0	0	0	0	0	0	0	0	0	0	0	0
3	50	3	2	3	0	1	1	0	1	0	1	154	1	0.9	0	1	0	0	0	2	0	0	0	0	0	0	0	0	0	0	0	0	0	0
3	25	2	2	1	0	1	1	0	1	0	1	153	1	0.7	0	1	0	0	0	1	0	0	0	0	0	0	0	0	0	0	0	0	0	0
3	55	3	2	3	0	1	1	0	1	0	1	154	1	0.9	0	1	0	0	0	1	0	0	0	0	0	0	0	0	0	0	0	0	0	0
3	64	3	2	5	0	1	1	0	1	0	1	52	1	4	0	4	0	0	0	1	0	1	0	1	0	1	0	0	0	0	0	0	0	0
3	30	2	1	5	0	2	1	0	1	0	1	153	1	0.9	0	1	0	0	0	1	0	0	0	0	0	0	0	0	0	0	0	0	0	0
3	33	2	1	2	0	3	1	0	1	0	1	151	1	8.2	2	8	0	0	0	1	0	1	0	1	0	1	0	1	0	1	0	0	0	0
3	31	2	1	5	0	1	1	0	1	0	1	151	1	0.9	0	1	0	0	0	1	0	0	0	0	0	0	0	0	0	0	0	0	0	0
3	62	3	1	3	0	1	1	0	1	0	1	151	1	1.2	0	2	0	0	0	1	0	1	0	0	0	0	0	0	0	0	0	0	0	0
3	24	2	2	5	0	2	1	0	1	0	1	151	1	0.9	0	1	0	0	0	1	0	0	0	0	0	0	0	0	0	0	0	0	0	0
3	55	3	2	5	0	1	1	0	1	0	1	57	1	4	0	4	0	0	0	1	0	1	0	1	0	1	0	1	0	0	0	0	0	0
3	62	3	2	3	0	1	1	0	1	0	1	49	1	4.5	0	5	0	0	0	1	0	1	0	0	0	0	0	0	0	0	0	0	0	0
3	66	4	1	3	0	1	2	0	1	0	1	36	1	3.8	0	4	0	0	0	1	0	1	0	1	0	1	0	0	0	0	0	0	0	0
3	20	2	2	6	0	1	1	0	1	0	1	55	1	1	0	1	0	0	0	1	0	0	0	0	0	0	0	0	0	0	0	0	0	0
3	26	2	1	5	0	1	1	0	1	0	1	81	1	3.9	0	4	0	0	0	1	0	1	0	1	0	1	0	0	0	0	0	0	0	0
3	31	2	1	5	0	2	1	0	1	0	1	139	1	1	0	1	0	1	0	3	0	3	0	0	0	0	0	0	0	0	0	0	0	0
3	77	4	2	3	0	1	1	0	1	0	1	136	1	1.3	0	2	0	0	0	1	0	1	0	0	0	0	0	0	0	0	0	0	0	0
3	17	2	2	1	0	2	1	0	1	0	1	108	1	3	0	3	0	0	0	1	0	1	0	1	0	0	0	0	0	0	0	0	0	0
3	83	4	1	5	0	1	1	0	1	0	1	9	0	1.3	0	2	0	0	1	1	1	0	0	0	0	0	0	0	0	0	0	0	0	0
3	54	3	1	5	0	1	1	0	1	0	1	130	1	1.6	0	2	0	0	0	1	0	1	0	0	0	0	0	0	0	0	0	0	0	0
3	53	3	2	5	0	2	1	0	1	0	1	126	1	1.6	0	2	0	0	0	1	0	1	0	0	0	0	0	0	0	0	0	0	0	0
3	63	3	2	1	0	1	1	0	1	0	0	99	1	99	99	99	0	0	0	0	0	0	0	0	0	0	0	0	0	0	0	0	0	0
3	45	3	2	5	0	1	1	0	1	0	1	128	1	1.2	0	2	0	0	0	1	0	1	0	0	0	0	0	0	0	0	0	0	0	0
3	77	4	1	3	0	2	1	0	1	0	1	126	1	1.3	0	2	0	0	0	0	0	1	0	0	0	0	0	0	0	0	0	0	0	0
3	73	4	1	5	0	1	1	0	1	0	1	126	1	1.5	0	2	0	0	0	1	0	1	0	0	0	0	0	0	0	0	0	0	0	0
3	57	3	1	5	0	1	1	0	1	0	1	123	1	1.9	0	2	0	0	0	1	0	1	0	0	0	0	0	0	0	0	0	0	0	0
3	37	2	1	1	0	2	1	0	1	0	1	123	1	1.9	0	2	0	0	0	1	0	1	0	0	0	0	0	0	0	0	0	0	0	0
3	87	4	1	5	0	1	1	0	1	0	1	139	1	0.8	0	1	0	0	0	1	0	0	0	0	0	0	0	0	0	0	0	0	0	0
3	33	2	1	2	0	2	1	0	1	0	1	138	1	1.4	0	2	0	0	0	1	0	1	0	0	0	0	0	0	0	0	0	0	0	0
3	56	3	2	1	0	1	1	0	1	0	1	122	1	1.9	0	2	0	0	0	1	0	1	0	0	0	0	0	0	0	0	0	0	0	0
3	47	3	2	5	0	2	1	0	1	0	1	122	1	2	0	2	0	0	0	1	0	1	0	0	0	0	0	0	0	0	0	0	0	0
3	50	3	2	2	0	2	1	0	1	0	1	120	1	1.9	0	2	0	0	0	1	0	1	0	0	0	0	0	0	0	0	0	0	0	0
3	40	2	2	5	0	3	1	0	1	0	1	134	1	8	2	8	0	0	0	1	0	1	0	1	0	1	0	1	0	1	0	1	0	0
3	64	3	2	1	0	2	1	0	1	0	1	0	0	6.1	1	7	0	0	1	1	1	1	1	1	1	1	1	1	1	0	1	0	0	0
3	78	4	2	1	0	1	1	0	1	0	1	18	0	5.1	0	6	0	0	1	0	1	1	1	1	1	0	1	0	1	0	0	0	0	0
3	24	2	2	1	0	1	1	0	1	0	1	116	1	2.1	0	3	0	0	0	1	0	1	0	1	0	0	0	0	0	0	0	0	0	0
3	50	3	2	1	0	1	2	0	1	0	1	116	1	8.4	2	8	0	0	0	1	0	1	0	1	0	1	0	1	0	0	0	0	0	0
3	53	3	2	5	0	1	1	0	1	0	1	114	1	1.2	0	2	0	0	0	1	0	1	0	0	0	0	0	0	0	0	0	0	0	0
3	53	3	1	3	0	1	1	0	1	0	1	51	1	10.6	2	8	0	0	0	0	0	0	0	0	0	0	0	0	0	0	0	0	0	0
3	51	3	1	5	0	2	1	0	1	0	1	32	1	1.8	0	2	0	0	0	1	0	1	0	0	0	0	0	0	0	0	0	0	0	0
3	59	3	1	5	0	2	1	0	1	0	1	21	0	5.3	0	6	0	0	1	0	1	1	1	1	1	1	1	1	1	1	0	0	0	0
3	50	3	1	1	0	2	1	0	1	0	1	113	1	2.2	0	3	0	0	0	1	0	1	0	1	0	0	0	0	0	0	0	0	0	0
3	66	4	1	3	0	1	1	0	1	0	1	60	1	4.1	0	5	0	0	0	1	0	2	0	1	0	2	0	1	0	0	0	0	0	0
3	49	3	1	1	0	2	1	0	1	0	1	112	1	8.3	2	8	0	0	0	1	0	1	0	1	0	0	0	0	0	0	0	0	0	0
3	19	2	1	6	0	2	1	0	1	0	1	112	1	8.3	2	8	0	0	0	1	0	1	0	1	0	0	0	0	0	0	0	0	0	0
3	60	3	1	1	0	1	1	0	1	0	1	111	1	8.3	2	8	0	0	0	1	0	1	0	1	0	0	0	0	0	0	0	0	0	0
3	56	3	2	5	0	2	1	0	1	0	1	0	0	12	2	8	0	0	1	2	1	1	1	1	1	1	1	1	1	1	1	0	1	0
3	47	3	2	5	0	2	1	0	1	0	1	41	1	4.1	0	5	0	1	0	1	0	1	0	1	0	3	0	0	0	0	0	0	0	0
3	47	3	2	5	0	1	1	0	1	0	1	10	0	2	0	2	0	0	1	1	1	1	0	1	0	0	0	0	0	0	0	0	0	0
3	46	3	2	5	0	2	1	0	1	0	1	23	0	3	0	3	0	1	1	1	1	2	1	3	0	2	0	0	0	0	0	0	0	0
3	35	2	1	5	0	2	1	0	1	0	1	106	1	8	2	8	0	0	0	1	0	1	0	1	0	0	0	0	0	0	0	0	0	0
3	60	3	1	1	0	1	1	0	1	0	1	97	1	8.3	2	8	0	0	0	1	0	1	0	1	0	0	0	0	0	0	0	0	0	0
3	19	2	2	5	0	2	1	0	1	0	1	96	1	8.3	2	8	0	0	0	1	0	1	0	1	0	0	0	0	0	0	0	0	0	0
3	20	2	2	6	1	2	1	0	1	0	1	103	1	8	2	8	0	0	0	1	0	1	0	1	0	0	0	0	0	0	0	0	0	0
3	27	2	1	5	0	2	1	0	1	0	1	40	1	10.1	2	8	0	0	0	0	0	0	0	0	0	0	0	0	0	0	0	0	0	0
3	77	4	2	5	0	1	1	0	1	0	1	17	0	1	0	1	0	1	1	3	0	1	0	1	0	2	0	1	0	0	0	0	0	0
3	76	4	1	3	0	1	1	0	1	0	1	108	1	7.7	1	8	0	0	0	1	0	1	0	1	0	0	0	0	0	0	0	0	0	0
3	65	4	2	3	0	1	1	0	1	0	1	87	1	8.4	2	8	0	0	0	1	0	1	0	1	0	1	0	0	0	0	0	0	0	0
3	40	2	2	5	0	1	1	0	1	0	1	86	1	8.5	2	8	0	0	0	1	0	1	0	1	0	1	0	0	0	0	0	0	0	0
3	27	2	2	1	0	2	1	0	1	0	1	83	1	8.5	2	8	0	0	0	1	0	1	0	1	0	1	0	0	0	0	0	0	0	0
3	69	4	2	3	0	1	1	0	1	0	1	58	1	9.4	2	8	0	0	0	1	0	1	0	1	0	1	0	1	0	1	0	1	0	0
3	24	2	1	1	0	3	1	0	1	0	1	98	1	8	2	8	0	0	0	1	0	1	0	1	0	1	0	1	0	1	0	1	0	0
3	68	4	1	5	0	1	1	0	1	0	1	83	1	8.5	2	8	0	0	0	1	0	1	0	1	0	1	0	0	0	0	0	0	0	0
3	18	2	1	6	0	2	1	0	1	0	1	35	1	3.7	0	4	0	0	0	1	0	1	0	1	0	1	0	0	0	0	0	0	0	0
3	69	4	2	5	0	1	1	0	1	0	1	35	1	10.1	2	8	0	0	0	1	0	1	0	0	0	0	0	0	0	0	0	0	0	0
3	63	3	1	5	0	1	1	0	1	0	1	83	1	8.5	2	8	0	0	0	1	0	1	0	1	0	1	0	0	0	0	0	0	0	0
3	28	2	2	5	0	1	1	0	1	0	1	0	0	2.3	0	3	0	0	1	1	1	1	1	1	0	0	0	0	0	0	0	0	0	0
3	52	3	2	2	0	3	1	0	1	0	1	95	1	8	2	8	0	0	0	1	0	1	0	1	0	1	0	1	0	1	0	1	0	0
3	55	3	2	1	0	1	1	0	1	0	1	83	1	8.4	2	8	0	0	0	1	0	1	0	1	0	1	0	0	0	0	0	0	0	0
3	24	2	2	5	0	2	1	0	1	0	1	0	0	11.2	2	8	0	0	1	2	1	0	1	0	1	0	1	0	1	0	1	0	1	0
3	19	2	1	6	0	2	1	0	1	0	1	0	0	5	0	5	0	1	1	1	1	1	1	1	1	1	1	3	0	0	0	0	0	0
3	48	3	2	1	0	1	1	0	1	0	1	19	0	6	1	6	0	1	1	1	1	1	1	0	1	0	1	0	1	3	0	0	0	0
3	62	3	2	1	0	1	2	0	1	0	0	99	1	99	99	99	0	0	0	0	0	0	0	0	0	0	0	0	0	0	0	0	0	0
3	36	2	2	1	0	3	1	0	1	0	0	99	1	99	99	99	0	0	0	0	0	0	0	0	0	0	0	0	0	0	0	0	0	0
3	48	3	1	1	0	1	1	0	1	0	1	55	1	9.1	2	8	0	0	0	1	0	1	0	1	0	1	0	1	0	0	0	0	0	0
3	38	2	1	5	0	3	1	0	1	0	1	70	1	8.6	2	8	0	0	0	1	0	1	0	1	0	1	0	1	0	1	0	1	0	0
3	18	2	2	6	0	1	2	0	1	0	0	99	1	99	99	99	0	0	0	0	0	0	0	0	0	0	0	0	0	0	0	0	0	0
3	47	3	2	1	0	2	1	0	1	0	1	21	0	1	0	1	0	1	1	3	0	2	0	0	0	0	0	0	0	0	0	0	0	0
3	17	2	2	1	0	1	1	0	1	0	0	99	1	99	99	99	0	0	0	0	0	0	0	0	0	0	0	0	0	0	0	0	0	0
3	54	3	1	7	0	1	1	0	1	0	0	99	1	99	99	99	0	0	0	0	0	0	0	0	0	0	0	0	0	0	0	0	0	0
3	66	4	2	7	0	1	1	0	1	0	0	99	1	99	99	99	0	0	0	0	0	0	0	0	0	0	0	0	0	0	0	0	0	0
3	53	3	2	1	0	1	1	0	1	0	1	73	1	8.4	2	8	0	0	0	1	0	1	0	0	0	0	0	0	0	0	0	0	0	0
3	35	2	2	5	1	1	1	0	1	0	1	72	1	8	2	8	0	0	0	1	0	1	0	1	0	1	0	0	0	0	0	0	0	0
3	30	2	1	5	0	2	1	0	1	0	1	61	1	1.4	0	2	0	0	0	0	0	0	0	0	0	0	0	0	0	0	0	0	0	0
3	9	1	1	6	1	2	1	0	1	0	1	62	1	1.8	0	2	0	0	0	1	0	1	0	0	0	0	0	0	0	0	0	0	0	0
3	20	2	2	7	0	2	1	0	1	0	1	62	1	8.3	2	8	0	0	0	1	0	1	0	1	0	1	0	0	0	0	0	0	0	0
3	69	4	2	5	1	1	1	0	1	0	1	62	1	8.3	2	8	0	0	0	1	0	1	0	1	0	1	0	0	0	0	0	0	0	0
3	82	4	2	1	0	1	1	0	1	0	1	60	1	8.4	2	8	0	0	0	1	0	1	0	1	0	1	0	0	0	0	0	0	0	0
3	41	2	2	1	0	2	1	0	1	0	1	61	1	8.3	2	8	0	0	0	1	0	1	0	1	0	1	0	0	0	0	0	0	0	0
3	25	2	1	3	0	2	1	0	1	0	1	61	1	8.3	2	8	0	0	0	0	0	1	0	1	0	1	0	0	0	0	0	0	0	0
3	45	3	1	5	0	1	1	0	1	0	1	59	1	8.4	2	8	0	0	0	0	0	0	0	1	0	1	0	1	0	0	0	0	0	0
3	61	3	2	1	0	1	1	0	1	0	1	55	1	8.4	2	8	0	0	0	1	0	1	0	1	0	1	0	1	0	0	0	0	0	0
3	65	4	2	1	0	1	1	0	1	0	1	56	1	8.3	2	8	0	0	0	1	0	1	0	1	0	1	0	1	0	0	0	0	0	0
3	35	2	2	5	0	1	1	0	1	0	1	0	0	2	0	2	0	1	1	2	1	2	0	0	0	0	0	0	0	0	0	0	0	0
3	64	3	2	5	1	3	1	0	1	0	1	4	0	9.5	2	8	0	0	1	1	1	1	1	1	1	0	1	0	1	1	1	1	1	1
3	76	4	1	5	0	2	1	0	1	0	0	99	1	99	99	99	0	0	0	0	0	0	0	0	0	0	0	0	0	0	0	0	0	0
3	56	3	2	7	0	2	1	0	1	0	1	17	0	7.6	1	8	0	0	1	1	1	1	1	1	1	1	1	1	1	1	1	0	1	0
3	70	4	2	1	0	1	1	0	1	0	1	59	1	0.9	0	1	0	1	0	3	0	0	0	0	0	0	0	0	0	0	0	0	0	0
3	61	3	2	5	1	1	1	0	1	0	1	17	0	7.6	1	8	0	0	1	1	1	1	1	1	1	1	1	1	1	1	1	0	1	0
4	66	4	2	5	0	2	1	0	1	0	1	0	0	3	0	3	1	1	1	1	1	2	1	3	0	3	0	0	0	1	0	1	0	0
4	80	4	1	5	0	2	1	0	2	2	0	99	1	99	99	99	0	0	0	0	0	0	0	0	0	0	0	0	0	0	0	0	0	0
4	59	3	2	5	0	2	1	0	2	3	0	99	1	99	99	99	0	0	0	0	0	0	0	0	0	0	0	0	0	0	0	0	0	0
4	18	2	1	5	0	2	1	0	2	2	0	99	1	99	99	99	0	0	0	0	0	0	0	0	0	0	0	0	0	0	0	0	0	0
4	51	3	2	5	0	1	2	0	2	2	0	99	1	99	99	99	0	0	0	0	0	0	0	0	0	0	0	0	0	0	0	0	0	0
4	50	3	2	5	0	2	1	0	2	2	0	99	1	99	99	99	0	0	0	0	0	0	0	0	0	0	0	0	0	0	0	0	0	0
4	31	2	1	5	0	2	1	0	1	0	1	0	0	6.5	1	7	0	0	1	1	1	1	1	1	1	1	1	1	1	1	1	1	0	0
4	49	3	1	5	0	1	1	0	2	2	0	99	1	99	99	99	0	0	0	0	0	0	0	0	0	0	0	0	0	0	0	0	0	0
4	34	2	1	5	1	1	2	0	2	3	0	99	1	99	99	99	0	0	0	0	0	0	0	0	0	0	0	0	0	0	0	0	0	0
4	62	3	2	5	0	2	1	0	1	0	1	0	0	1	0	1	1	1	1	3	0	2	0	2	0	2	0	0	0	1	0	1	0	1
4	28	2	1	5	0	2	1	0	2	1	1	114	1	2.2	0	3	0	0	0	1	0	1	0	1	0	0	0	0	0	0	0	0	0	0
4	46	3	1	5	0	1	1	0	2	2	0	99	1	99	99	99	0	0	0	0	0	0	0	0	0	0	0	0	0	0	0	0	0	0
4	42	2	2	5	0	1	1	0	2	3	0	99	1	99	99	99	0	0	0	0	0	0	0	0	0	0	0	0	0	0	0	0	0	0
4	62	3	2	5	0	2	1	0	2	2	0	99	1	99	99	99	0	0	0	0	0	0	0	0	0	0	0	0	0	0	0	0	0	0
4	36	2	2	5	0	2	1	0	1	0	1	0	0	1	0	1	1	0	1	1	0	1	0	0	0	0	0	0	0	0	0	0	0	0
4	45	3	2	5	0	2	1	0	2	2	0	99	1	99	99	99	0	0	0	0	0	0	0	0	0	0	0	0	0	0	0	0	0	0
4	17	2	2	6	0	2	1	0	2	2	0	99	1	99	99	99	0	0	0	0	0	0	0	0	0	0	0	0	0	0	0	0	0	0
4	44	2	2	5	0	2	1	0	2	3	0	99	1	99	99	99	0	0	0	0	0	0	0	0	0	0	0	0	0	0	0	0	0	0
4	76	4	2	5	0	1	1	0	2	2	0	99	1	99	99	99	0	0	0	0	0	0	0	0	0	0	0	0	0	0	0	0	0	0
4	26	2	2	5	1	2	1	0	1	0	1	29	0	6.7	1	7	0	0	1	1	1	1	1	1	1	1	1	1	1	1	1	1	0	0
4	58	3	2	5	0	2	1	0	1	0	1	0	0	2	0	2	1	1	1	2	1	3	0	3	0	3	0	2	0	2	0	2	0	0
4	29	2	1	5	0	2	1	0	1	0	1	0	0	7.2	1	8	0	1	1	1	1	1	1	2	1	1	1	1	1	1	1	3	0	0
4	71	4	1	5	0	1	1	0	1	0	1	57	1	6	1	6	0	0	0	1	0	1	0	1	0	1	0	1	0	1	0	1	0	0
4	29	2	1	5	0	2	1	0	2	2	0	99	1	99	99	99	0	0	0	0	0	0	0	0	0	0	0	0	0	0	0	0	0	0
4	55	3	2	5	0	2	1	0	1	0	1	2	0	6	1	6	0	0	1	1	1	1	1	1	1	1	1	1	1	1	0	1	0	0
4	61	3	2	5	0	1	1	0	2	3	0	99	1	99	99	99	0	0	0	0	0	0	0	0	0	0	0	0	0	0	0	0	0	0
4	48	3	2	5	0	2	1	0	2	2	0	99	1	99	99	99	0	0	0	0	0	0	0	0	0	0	0	0	0	0	0	0	0	0
4	58	3	2	5	0	2	1	0	2	2	0	99	1	99	99	99	0	0	0	0	0	0	0	0	0	0	0	0	0	0	0	0	0	0
4	24	2	2	5	0	1	1	0	2	3	0	99	1	99	99	99	0	0	0	0	0	0	0	0	0	0	0	0	0	0	0	0	0	0
4	46	3	2	5	0	2	1	0	1	0	0	99	1	99	99	99	0	0	0	0	0	0	0	0	0	0	0	0	0	0	0	0	0	0
4	32	2	1	5	0	1	1	0	2	3	0	99	1	99	99	99	0	0	0	0	0	0	0	0	0	0	0	0	0	0	0	0	0	0
4	52	3	2	5	0	1	1	0	2	2	0	99	1	99	99	99	0	0	0	0	0	0	0	0	0	0	0	0	0	0	0	0	0	0
4	29	2	1	5	0	2	1	0	2	3	0	99	1	99	99	99	0	0	0	0	0	0	0	0	0	0	0	0	0	0	0	0	0	0
4	53	3	2	5	0	1	1	0	1	0	1	0	0	6.2	1	7	0	0	1	2	1	1	1	1	1	1	1	1	1	1	1	1	0	0
4	46	3	2	5	0	1	1	0	2	2	0	99	1	99	99	99	0	0	0	0	0	0	0	0	0	0	0	0	0	0	0	0	0	0
4	50	3	2	5	0	2	1	0	2	1	1	111	1	2.3	0	3	0	0	0	1	0	1	0	1	0	0	0	0	0	0	0	0	0	0
4	49	3	2	5	0	1	1	0	1	0	0	99	1	99	99	99	0	0	0	0	0	0	0	0	0	0	0	0	0	0	0	0	0	0
4	46	3	1	5	0	2	1	0	1	0	1	0	0	7	1	7	0	0	1	1	1	1	1	1	1	1	1	1	1	1	1	1	0	0
4	50	3	1	5	0	1	1	0	2	1	1	108	1	2.4	0	3	0	0	0	1	0	1	0	1	0	0	0	0	0	0	0	0	0	0
4	51	3	2	5	0	1	1	0	2	3	0	99	1	99	99	99	0	0	0	0	0	0	0	0	0	0	0	0	0	0	0	0	0	0
4	66	4	1	5	0	1	1	0	2	1	1	106	1	2.8	0	3	0	0	0	1	0	1	0	1	0	0	0	0	0	0	0	0	0	0
4	34	2	2	5	0	2	1	0	2	1	1	76	1	3.7	0	4	0	0	0	1	0	1	0	1	0	1	0	0	0	0	0	0	0	0
4	58	3	2	5	0	1	1	0	2	1	1	105	1	2.7	0	3	0	0	0	1	0	1	0	1	0	0	0	0	0	0	0	0	0	0
4	52	3	2	5	0	1	1	0	2	2	0	99	1	99	99	99	0	0	0	0	0	0	0	0	0	0	0	0	0	0	0	0	0	0
4	43	2	2	5	0	1	1	0	2	1	1	105	1	2.7	0	3	0	0	0	1	0	1	0	1	0	0	0	0	0	0	0	0	0	0
4	65	4	2	5	0	1	1	0	1	0	1	105	1	2.8	0	3	0	0	0	1	0	1	0	1	0	0	0	0	0	0	0	0	0	0
4	62	3	1	5	0	1	1	0	1	0	1	101	1	2.8	0	3	0	0	0	1	0	1	0	1	0	0	0	0	0	0	0	0	0	0
4	66	4	1	5	0	2	1	0	1	0	1	106	1	2.6	0	3	0	0	0	1	0	1	0	1	0	0	0	0	0	0	0	0	0	0
4	44	2	2	5	0	1	1	0	1	0	1	79	1	3.5	0	4	0	0	0	0	0	0	0	1	0	1	0	0	0	0	0	0	0	0
4	55	3	2	5	0	1	1	0	1	0	1	106	1	2.6	0	3	0	0	0	1	0	1	0	1	0	0	0	0	0	0	0	0	0	0
4	54	3	2	5	0	2	1	0	1	0	1	106	1	2.6	0	3	0	0	0	1	0	1	0	1	0	0	0	0	0	0	0	0	0	0
4	24	2	1	5	0	1	1	0	1	0	1	69	1	3.9	0	4	0	0	0	1	0	1	0	0	0	1	0	0	0	0	0	0	0	0
4	64	3	2	5	0	1	1	0	2	2	0	99	1	99	99	99	0	0	0	0	0	0	0	0	0	0	0	0	0	0	0	0	0	0
4	25	2	2	5	0	2	1	0	1	0	1	0	0	2	0	2	0	1	1	2	1	2	0	1	0	1	0	1	0	1	0	1	0	0
4	84	4	1	5	0	1	1	0	2	2	0	99	1	99	99	99	0	0	0	0	0	0	0	0	0	0	0	0	0	0	0	0	0	0
4	58	3	2	5	0	2	1	0	2	1	0	99	1	99	99	99	0	0	0	0	0	0	0	0	0	0	0	0	0	0	0	0	0	0
4	49	3	2	5	0	1	1	0	1	0	1	54	1	4.3	0	5	0	0	0	1	0	1	0	1	0	1	0	1	0	0	0	0	0	0
4	38	2	1	5	0	2	1	0	1	0	1	83	1	3.3	0	4	0	0	0	1	0	1	0	1	0	1	0	0	0	0	0	0	0	0
4	63	3	2	5	0	1	1	0	1	0	1	54	1	4.3	0	5	0	0	0	1	0	1	0	1	0	1	0	1	0	0	0	0	0	0
4	58	3	2	5	0	1	1	0	1	0	1	0	0	2	0	2	1	1	1	2	1	3	0	1	0	1	0	1	0	1	0	1	0	1
4	16	2	1	5	0	1	1	0	2	2	0	99	1	99	99	99	0	0	0	0	0	0	0	0	0	0	0	0	0	0	0	0	0	0
4	52	3	2	5	0	1	1	0	2	1	0	99	1	99	99	99	0	0	0	0	0	0	0	0	0	0	0	0	0	0	0	0	0	0
4	62	3	2	5	0	1	2	0	2	2	0	99	1	99	99	99	0	0	0	0	0	0	0	0	0	0	0	0	0	0	0	0	0	0
4	31	2	1	5	0	1	1	0	1	0	1	0	0	6.5	1	7	0	0	1	1	1	1	1	1	1	1	1	1	1	1	1	2	0	0
4	74	4	1	5	0	1	1	0	1	0	1	39	1	4.8	0	5	0	0	0	1	0	1	0	1	0	1	0	1	0	0	0	0	0	0
4	57	3	2	5	0	2	1	0	1	0	1	32	1	5.1	0	6	0	0	0	1	0	1	0	1	0	1	0	1	0	1	0	0	0	0
4	63	3	1	5	0	2	1	0	1	0	1	0	0	5	0	5	1	1	1	1	1	1	1	1	1	2	1	2	0	2	0	2	0	0
4	63	3	2	5	0	2	1	0	2	2	0	99	1	99	99	99	0	0	0	0	0	0	0	0	0	0	0	0	0	0	0	0	0	0
4	60	3	2	5	0	1	1	0	2	1	0	99	1	99	99	99	0	0	0	0	0	0	0	0	0	0	0	0	0	0	0	0	0	0
4	53	3	2	5	0	1	1	0	1	0	1	20	0	5.1	0	6	0	0	1	1	1	1	1	1	1	1	1	1	1	1	0	0	0	0
4	29	2	2	5	0	2	1	0	1	0	1	0	0	4.2	0	5	0	0	1	1	1	1	1	0	1	0	1	0	0	0	0	0	0	0
4	76	4	2	1	0	2	1	0	1	0	1	0	0	1.5	0	2	0	0	1	0	1	0	0	0	0	0	0	0	0	0	0	0	0	0
4	56	3	1	3	0	1	1	0	1	0	1	21	0	5	0	5	1	0	1	1	1	1	1	1	1	1	1	1	0	1	0	0	0	0
4	50	3	2	5	0	1	1	0	2	1	0	99	1	99	99	99	0	0	0	0	0	0	0	0	0	0	0	0	0	0	0	0	0	0
4	63	3	2	5	0	1	1	0	2	2	0	99	1	99	99	99	0	0	0	0	0	0	0	0	0	0	0	0	0	0	0	0	0	0
4	40	2	2	5	0	1	1	0	1	0	1	9	0	5.9	0	6	0	0	1	1	1	1	1	1	1	1	1	1	1	1	0	0	0	0
4	59	3	2	5	0	1	2	0	2	2	0	99	1	99	99	99	0	0	0	0	0	0	0	0	0	0	0	0	0	0	0	0	0	0
4	25	2	2	5	0	1	1	0	1	0	1	0	0	3	0	3	1	1	1	1	1	2	1	2	0	2	0	0	0	0	0	0	0	0
4	28	2	2	5	0	2	1	0	2	3	0	99	1	99	99	99	0	0	0	0	0	0	0	0	0	0	0	0	0	0	0	0	0	0
4	73	4	2	5	0	1	1	0	2	2	0	99	1	99	99	99	0	0	0	0	0	0	0	0	0	0	0	0	0	0	0	0	0	0
4	41	2	2	5	0	1	1	0	1	0	1	24	0	5	0	5	1	0	1	1	1	1	1	1	1	1	1	1	0	1	0	1	0	0
4	50	3	2	5	0	1	2	0	1	0	1	38	1	4.9	0	5	0	0	0	1	0	1	0	1	0	1	0	1	0	0	0	0	0	0
4	65	4	2	5	0	1	1	0	2	1	0	99	1	99	99	99	0	0	0	0	0	0	0	0	0	0	0	0	0	0	0	0	0	0
4	15	2	1	6	0	2	1	0	2	2	0	99	1	99	99	99	0	0	0	0	0	0	0	0	0	0	0	0	0	0	0	0	0	0
4	55	3	2	5	0	1	1	0	2	2	0	99	1	99	99	99	0	0	0	0	0	0	0	0	0	0	0	0	0	0	0	0	0	0
4	68	4	2	5	0	1	1	0	2	1	0	99	1	99	99	99	0	0	0	0	0	0	0	0	0	0	0	0	0	0	0	0	0	0
4	58	3	2	5	0	1	1	0	2	2	0	99	1	99	99	99	0	0	0	0	0	0	0	0	0	0	0	0	0	0	0	0	0	0
4	22	2	1	5	0	1	1	0	1	0	1	0	0	6.4	1	7	0	0	1	1	1	1	1	1	1	1	1	1	1	1	1	1	0	0
4	56	3	1	5	0	1	1	0	2	1	0	99	1	99	99	99	0	0	0	0	0	0	0	0	0	0	0	0	0	0	0	0	0	0
4	79	4	2	5	0	1	1	0	1	0	1	0	0	6.1	1	7	0	0	1	1	1	1	1	1	1	1	1	1	1	1	1	1	0	0
4	52	3	2	5	0	1	1	0	1	0	1	0	0	6.1	1	7	0	0	1	1	1	1	1	1	1	1	1	1	1	1	1	1	0	0
4	46	3	1	5	0	1	1	0	1	0	1	0	0	6.1	1	7	0	0	1	0	1	1	1	1	1	1	1	1	1	1	1	1	0	0
4	27	2	2	5	0	1	1	0	1	0	1	0	0	6.1	1	7	0	0	1	1	1	1	1	1	1	1	1	1	1	1	1	1	0	0
4	50	3	2	5	0	1	1	0	2	2	0	99	1	99	99	99	0	0	0	0	0	0	0	0	0	0	0	0	0	0	0	0	0	0
4	63	3	2	5	0	1	1	0	1	0	1	0	0	6.3	1	7	0	0	1	1	1	1	1	1	1	1	1	1	1	1	1	1	0	0
4	64	3	2	5	0	1	1	0	1	0	1	0	0	6.7	1	7	0	0	1	1	1	1	1	1	1	1	1	1	1	1	1	1	0	0
4	37	2	1	5	0	1	1	0	1	0	1	0	0	6.7	1	7	0	0	1	1	1	1	1	1	1	1	1	1	1	1	1	1	0	0
4	41	2	1	5	0	1	1	0	1	0	1	0	0	6.7	1	7	0	0	1	2	1	1	1	1	1	1	1	1	1	1	1	1	0	0
4	26	2	1	5	0	2	1	0	1	0	1	0	0	3	0	3	0	1	1	1	1	2	1	2	0	0	0	0	0	0	0	0	0	0
4	25	2	2	5	0	1	1	0	1	0	1	0	0	1.8	0	2	0	0	1	1	1	1	0	1	0	1	0	1	0	1	0	1	0	0
4	78	4	1	5	0	1	1	0	1	0	1	0	0	1.8	0	2	0	0	1	1	1	1	0	1	0	0	0	0	0	0	0	0	0	0
4	89	4	2	5	0	1	1	0	1	0	1	0	0	5	0	5	1	0	1	1	1	1	1	1	1	1	1	1	0	1	0	1	0	0
4	59	3	2	5	0	2	1	0	1	0	1	0	0	4.6	0	5	0	0	1	1	1	1	1	1	1	1	1	1	0	1	0	1	0	0
4	76	4	1	5	0	1	1	0	1	0	1	3	0	2.2	0	3	0	0	1	1	1	1	1	1	0	1	0	1	0	1	0	1	0	0
4	61	3	1	5	0	2	1	0	1	0	1	0	0	1.9	0	2	0	0	1	1	1	1	0	0	0	0	0	0	0	0	0	0	0	0
4	41	2	2	5	0	2	1	0	2	2	0	99	1	99	99	99	0	0	0	0	0	0	0	0	0	0	0	0	0	0	0	0	0	0
4	31	2	2	5	0	1	1	0	2	1	0	99	1	99	99	99	0	0	0	0	0	0	0	0	0	0	0	0	0	0	0	0	0	0
4	46	3	2	5	0	1	1	0	2	3	0	99	1	99	99	99	0	0	0	0	0	0	0	0	0	0	0	0	0	0	0	0	0	0
4	77	4	2	3	0	1	1	0	1	0	1	1	0	6	1	6	0	0	1	1	1	1	1	1	1	1	1	1	1	1	0	1	0	0
4	52	3	2	5	0	1	1	0	2	2	0	99	1	99	99	99	0	0	0	0	0	0	0	0	0	0	0	0	0	0	0	0	0	0
4	33	2	2	5	0	1	1	0	2	1	0	99	1	99	99	99	0	0	0	0	0	0	0	0	0	0	0	0	0	0	0	0	0	0
4	55	3	2	3	0	1	1	0	2	1	0	99	1	99	99	99	0	0	0	0	0	0	0	0	0	0	0	0	0	0	0	0	0	0
4	52	3	2	3	0	1	1	0	1	0	1	18	0	5.1	0	6	0	0	1	1	1	1	1	1	1	1	1	1	1	1	0	0	0	0
4	42	2	2	5	0	1	1	0	1	0	0	99	1	99	99	99	0	0	0	0	0	0	0	0	0	0	0	0	0	0	0	0	0	0
4	24	2	1	5	0	1	1	0	2	3	0	99	1	99	99	99	0	0	0	0	0	0	0	0	0	0	0	0	0	0	0	0	0	0
4	56	3	2	5	0	1	1	0	1	0	1	16	0	6	1	6	0	0	1	1	1	1	1	1	1	1	1	1	1	1	0	1	0	0
4	56	3	2	5	0	1	1	0	2	1	0	99	1	99	99	99	0	0	0	0	0	0	0	0	0	0	0	0	0	0	0	0	0	0
4	47	3	2	5	0	1	1	0	2	2	0	99	1	99	99	99	0	0	0	0	0	0	0	0	0	0	0	0	0	0	0	0	0	0
4	50	3	2	5	0	1	1	0	2	3	0	99	1	99	99	99	0	0	0	0	0	0	0	0	0	0	0	0	0	0	0	0	0	0
4	53	3	2	3	0	1	1	0	1	0	1	14	0	6.2	1	7	0	0	1	1	1	1	1	1	1	1	1	1	1	1	1	1	0	0
4	77	4	1	1	0	1	1	0	2	1	0	99	1	99	99	99	0	0	0	0	0	0	0	0	0	0	0	0	0	0	0	0	0	0
4	55	3	2	3	0	1	1	0	1	0	1	9	0	6.2	1	7	0	0	1	1	1	1	1	1	1	1	1	1	1	1	1	1	0	0
4	44	2	2	5	0	1	1	0	1	0	1	9	0	6.3	1	7	0	0	1	1	1	1	1	1	1	1	1	1	1	1	1	1	0	0
4	64	3	2	5	0	1	1	0	1	0	0	99	1	99	99	99	0	0	0	0	0	0	0	0	0	0	0	0	0	0	0	0	0	0
5	80	4	1	3	0	2	1	0	1	0	1	163	1	0.6	0	1	0	0	0	1	0	0	0	0	0	0	0	0	0	0	0	0	0	0
5	66	4	2	1	0	2	1	0	1	0	1	163	1	0.7	0	1	0	0	0	1	0	0	0	0	0	0	0	0	0	0	0	0	0	0
5	75	4	2	3	0	2	1	0	1	0	1	162	1	0.7	0	1	0	0	0	1	0	0	0	0	0	0	0	0	0	0	0	0	0	0
5	64	3	2	3	0	2	1	0	1	0	1	162	1	0.7	0	1	0	0	0	1	0	0	0	0	0	0	0	0	0	0	0	0	0	0
5	47	3	2	2	0	2	1	0	1	0	1	162	1	0.7	0	1	0	0	0	1	0	0	0	0	0	0	0	0	0	0	0	0	0	0
5	42	2	2	2	0	1	1	0	1	0	1	162	1	0.7	0	1	0	0	0	1	0	0	0	0	0	0	0	0	0	0	0	0	0	0
5	63	3	2	3	1	2	1	0	1	0	1	158	1	0.7	0	1	0	0	0	1	0	0	0	0	0	0	0	0	0	0	0	0	0	0
5	41	2	2	5	0	1	1	0	1	0	1	158	1	0.7	0	1	0	0	0	1	0	0	0	0	0	0	0	0	0	0	0	0	0	0
5	72	4	1	5	0	1	1	0	1	0	1	159	1	0.7	0	1	0	0	0	0	0	0	0	0	0	0	0	0	0	0	0	0	0	0
5	58	3	2	3	0	1	1	0	1	0	1	160	1	0.7	0	1	0	0	0	1	0	0	0	0	0	0	0	0	0	0	0	0	0	0
5	30	2	1	5	0	2	1	0	1	0	1	156	1	0.8	0	1	0	0	0	1	0	0	0	0	0	0	0	0	0	0	0	0	0	0
5	25	2	2	1	0	2	1	0	1	0	1	96	1	2.9	0	3	0	0	0	0	0	0	0	0	0	0	0	0	0	0	0	0	0	0
5	85	4	1	5	0	1	1	1	1	0	1	146	1	1.2	0	2	0	0	0	1	0	2	0	0	0	0	0	0	0	0	0	0	0	0
5	64	3	2	5	0	1	1	0	1	0	1	147	1	1.1	0	2	0	1	0	1	0	3	0	0	0	0	0	0	0	0	0	0	0	0
5	63	3	1	3	0	2	1	0	1	0	1	147	1	1.1	0	2	0	1	0	1	0	3	0	0	0	0	0	0	0	0	0	0	0	0
5	35	2	1	3	0	1	1	0	1	0	1	56	1	4	0	4	0	0	0	0	0	0	0	0	0	0	0	0	0	0	0	0	0	0
5	37	2	2	5	0	2	1	0	1	0	1	0	0	13.1	2	8	0	0	1	1	1	1	1	1	1	0	1	0	1	0	1	0	1	0
5	53	3	2	1	0	2	1	0	2	1	0	99	1	99	99	99	0	0	0	0	0	0	0	0	0	0	0	0	0	0	0	0	0	0
5	64	3	1	3	0	1	1	0	1	0	1	98	1	2.9	0	3	0	0	0	0	0	0	0	0	0	0	0	0	0	0	0	0	0	0
5	22	2	1	2	0	1	1	0	1	0	1	98	1	9.5	2	8	0	0	0	0	0	0	0	0	0	0	0	0	0	0	0	0	0	0
5	38	2	2	5	0	1	1	0	1	0	1	146	1	1.1	0	2	0	0	0	1	0	1	0	0	0	0	0	0	0	0	0	0	0	0
5	33	2	2	5	0	2	1	0	1	0	1	14	0	5.6	0	6	0	0	1	0	1	0	1	0	1	0	1	0	1	0	0	0	0	0
5	29	2	1	2	0	1	1	1	1	0	1	20	0	5.4	0	6	0	0	1	1	1	1	1	0	1	0	1	0	1	0	0	0	0	0
5	62	3	2	3	0	2	1	0	1	0	1	83	1	3.9	0	4	0	0	0	1	0	1	0	1	0	1	0	0	0	0	0	0	0	0
5	43	2	2	1	0	1	1	0	2	1	0	99	1	99	99	99	0	0	0	0	0	0	0	0	0	0	0	0	0	0	0	0	0	0
5	60	3	2	5	0	2	1	0	2	1	0	99	1	99	99	99	0	0	0	0	0	0	0	0	0	0	0	0	0	0	0	0	0	0
5	48	3	2	1	0	1	1	1	2	1	0	99	1	99	99	99	0	0	0	0	0	0	0	0	0	0	0	0	0	0	0	0	0	0
5	63	3	2	1	0	1	1	1	2	1	0	99	1	99	99	99	0	0	0	0	0	0	0	0	0	0	0	0	0	0	0	0	0	0
5	42	2	1	5	0	1	1	0	2	1	0	99	1	99	99	99	0	0	0	0	0	0	0	0	0	0	0	0	0	0	0	0	0	0
5	39	2	1	5	0	1	1	0	2	1	0	99	1	99	99	99	0	0	0	0	0	0	0	0	0	0	0	0	0	0	0	0	0	0
5	53	3	2	7	0	1	1	1	2	1	0	99	1	99	99	99	0	0	0	0	0	0	0	0	0	0	0	0	0	0	0	0	0	0
5	60	3	1	3	0	2	1	0	2	1	0	99	1	99	99	99	0	0	0	0	0	0	0	0	0	0	0	0	0	0	0	0	0	0
5	53	3	2	5	0	1	1	0	1	0	1	104	1	2.5	0	3	0	0	0	0	0	0	0	0	0	0	0	0	0	0	0	0	0	0
5	86	4	2	5	0	1	1	1	1	0	1	32	1	3.1	0	4	0	1	0	1	0	1	0	3	0	3	0	1	0	0	0	0	0	0
5	66	4	2	3	0	2	1	0	1	0	1	88	1	3.1	0	4	0	0	0	1	0	1	0	1	0	1	0	0	0	0	0	0	0	0
5	71	4	1	1	0	1	1	0	2	1	0	99	1	99	99	99	0	0	0	0	0	0	0	0	0	0	0	0	0	0	0	0	0	0
5	82	4	2	3	1	3	1	0	2	1	0	99	1	99	99	99	0	0	0	0	0	0	0	0	0	0	0	0	0	0	0	0	0	0
5	65	4	2	5	0	2	1	0	2	1	0	99	1	99	99	99	0	0	0	0	0	0	0	0	0	0	0	0	0	0	0	0	0	0
5	53	3	2	5	0	2	1	0	1	0	1	63	1	3.9	0	4	0	0	0	0	0	0	0	0	0	0	0	0	0	0	0	0	0	0
5	69	4	1	5	0	1	1	0	2	1	0	99	1	99	99	99	0	0	0	0	0	0	0	0	0	0	0	0	0	0	0	0	0	0
5	47	3	2	3	0	1	1	1	2	1	0	99	1	99	99	99	0	0	0	0	0	0	0	0	0	0	0	0	0	0	0	0	0	0
5	64	3	1	5	0	1	1	0	2	1	0	99	1	99	99	99	0	0	0	0	0	0	0	0	0	0	0	0	0	0	0	0	0	0
5	54	3	2	5	0	1	1	0	2	1	0	99	1	99	99	99	0	0	0	0	0	0	0	0	0	0	0	0	0	0	0	0	0	0
5	58	3	2	3	0	1	1	0	2	1	0	99	1	99	99	99	0	0	0	0	0	0	0	0	0	0	0	0	0	0	0	0	0	0
5	59	3	1	3	0	1	1	0	2	1	0	99	1	99	99	99	0	0	0	0	0	0	0	0	0	0	0	0	0	0	0	0	0	0
5	52	3	2	2	0	1	1	0	1	0	1	21	0	5.4	0	6	0	0	1	1	1	0	1	0	1	0	1	0	1	0	0	0	0	0
5	44	2	2	7	0	1	1	0	1	0	1	28	0	4	0	4	0	1	1	0	1	0	1	0	1	3	0	3	0	2	0	0	0	0
5	64	3	1	1	0	1	1	0	2	1	0	99	1	99	99	99	0	0	0	0	0	0	0	0	0	0	0	0	0	0	0	0	0	0
5	28	2	1	7	1	1	1	0	2	1	0	99	1	99	99	99	0	0	0	0	0	0	0	0	0	0	0	0	0	0	0	0	0	0
5	39	2	2	1	0	1	1	0	2	1	0	99	1	99	99	99	0	0	0	0	0	0	0	0	0	0	0	0	0	0	0	0	0	0
5	49	3	2	1	0	1	1	0	1	0	1	161	1	0.6	0	1	0	0	0	1	0	0	0	0	0	0	0	0	0	0	0	0	0	0
5	31	2	2	5	0	1	1	0	1	0	1	48	1	8.3	2	8	0	0	0	0	0	0	0	0	0	0	0	0	0	0	0	0	0	0
5	55	3	1	3	0	1	1	0	2	1	0	99	1	99	99	99	0	0	0	0	0	0	0	0	0	0	0	0	0	0	0	0	0	0
5	29	2	1	5	0	2	1	0	1	0	1	22	0	5.5	0	6	0	0	1	0	1	0	1	0	1	0	1	1	1	1	0	0	0	0
5	38	2	2	7	0	1	1	0	1	0	1	144	1	1	0	1	0	0	0	0	0	0	0	0	0	0	0	0	0	0	0	0	0	0
5	55	3	1	5	0	1	1	0	1	0	1	16	0	8.9	2	8	0	0	1	0	1	0	1	0	1	0	1	0	1	0	1	0	1	0
5	54	3	2	7	0	2	1	0	1	0	1	16	0	8.9	2	8	0	0	1	0	1	0	1	0	1	0	1	0	1	0	1	0	1	0
5	19	2	2	7	0	2	1	0	1	0	1	16	0	8.9	2	8	0	0	1	0	1	0	1	0	1	0	1	0	1	0	1	0	1	0
5	18	2	1	6	0	2	1	0	1	0	1	12	0	5.6	0	6	0	0	1	0	1	0	1	0	1	0	1	0	1	0	0	0	0	0
5	50	3	2	5	0	1	1	0	1	0	1	137	1	1.4	0	2	0	0	0	1	0	1	0	0	0	0	0	0	0	0	0	0	0	0
5	18	2	2	6	0	2	1	0	1	0	1	8	0	5.8	0	6	0	0	1	1	1	1	1	2	1	1	1	1	1	1	0	0	0	0
5	45	3	2	5	0	1	1	0	1	0	1	134	1	1.5	0	2	0	0	0	1	0	1	0	0	0	0	0	0	0	0	0	0	0	0
5	51	3	2	5	0	1	1	0	1	0	1	134	1	1.6	0	2	0	0	0	1	0	1	0	0	0	0	0	0	0	0	0	0	0	0
5	57	3	1	5	0	1	1	0	1	0	1	17	0	8.6	2	8	0	0	1	0	1	0	1	0	1	0	1	0	1	0	1	0	1	0
5	73	4	1	5	0	1	1	0	1	0	1	132	1	1.6	0	2	0	0	0	1	0	1	0	0	0	0	0	0	0	0	0	0	0	0
5	16	2	1	6	0	2	1	0	2	1	0	99	1	99	99	99	0	0	0	0	0	0	0	0	0	0	0	0	0	0	0	0	0	0
5	47	3	1	5	0	1	1	0	2	1	0	99	1	99	99	99	0	0	0	0	0	0	0	0	0	0	0	0	0	0	0	0	0	0
5	66	4	2	3	0	1	1	0	1	0	1	22	0	5.3	0	6	0	0	1	1	1	1	1	1	1	1	1	1	1	1	0	0	0	0
5	58	3	2	5	0	1	1	0	1	0	1	0	0	6	1	6	0	0	1	1	1	1	1	1	1	1	1	1	1	1	0	0	0	0
5	67	4	2	5	1	1	1	0	1	0	1	19	0	5.4	0	6	0	0	1	1	1	1	1	1	1	1	1	1	1	1	0	0	0	0
5	40	2	2	5	0	1	1	0	1	0	1	2	0	5.8	0	6	0	0	1	1	1	1	1	1	1	1	1	1	1	1	0	0	0	0
5	69	4	2	3	1	3	1	0	2	1	0	99	1	99	99	99	0	0	0	0	0	0	0	0	0	0	0	0	0	0	0	0	0	0
5	24	2	2	1	0	2	1	0	1	0	1	117	1	2.1	0	3	0	0	0	1	0	1	0	1	0	0	0	0	0	0	0	0	0	0
5	54	3	2	5	0	2	1	0	1	0	1	0	0	8.7	2	8	0	0	1	1	1	0	1	0	1	0	1	0	1	0	1	0	1	0
5	54	3	2	2	0	2	1	0	1	0	1	70	1	3.7	0	4	0	0	0	0	0	0	0	0	0	0	0	0	0	0	0	0	0	0
5	38	2	2	5	0	2	1	0	1	0	1	70	1	3.7	0	4	0	0	0	1	0	1	0	1	0	1	0	0	0	0	0	0	0	0
6	67	4	2	1	0	2	1	0	1	0	1	0	0	6.1	1	7	0	0	1	1	1	1	1	1	1	1	1	1	1	1	1	1	0	0
6	55	3	1	1	0	2	1	0	1	0	1	0	0	6.7	1	7	0	0	1	1	1	1	1	1	1	1	1	1	1	1	1	1	0	0
6	51	3	2	1	0	1	1	1	1	0	1	0	0	6.4	1	7	0	0	1	1	1	1	1	1	1	1	1	0	1	0	1	0	0	0
6	63	3	2	1	0	1	1	0	1	0	1	0	0	6.4	1	7	0	0	1	1	1	1	1	1	1	1	1	0	1	0	1	0	0	0
6	49	3	2	1	0	2	1	0	1	0	1	0	0	6.5	1	7	0	0	1	1	1	1	1	0	1	0	1	1	1	1	1	0	0	0
6	80	4	2	1	0	1	1	1	1	0	1	0	0	6.5	1	7	0	0	1	1	1	1	1	1	1	1	1	1	1	1	1	0	0	0
6	73	4	1	1	0	1	1	1	1	0	1	0	0	7.1	1	8	0	0	1	1	1	1	1	1	1	1	1	1	1	1	1	1	1	1
6	27	2	2	1	0	2	1	0	1	0	1	0	0	6.3	1	7	0	0	1	1	1	1	1	1	1	1	1	1	1	1	1	1	0	0
6	55	3	2	1	0	1	1	0	1	0	1	0	0	4	0	4	0	0	1	1	1	1	1	1	1	2	0	1	0	1	0	1	0	0
6	56	3	2	1	0	2	1	0	1	0	1	0	0	6.2	1	7	0	0	1	1	1	1	1	0	1	0	1	0	1	1	1	0	0	0
6	40	2	2	1	0	2	1	0	1	0	1	0	0	6.2	1	7	0	0	1	1	1	1	1	1	1	1	1	1	1	1	1	1	0	0
6	35	2	2	1	0	1	1	1	1	0	1	0	0	6.3	1	7	0	0	1	0	1	0	1	0	1	1	1	1	1	1	1	1	0	0
6	58	3	2	1	0	2	1	0	1	0	1	0	0	6.3	1	7	0	0	1	1	1	1	1	1	1	1	1	1	1	1	1	0	0	0
6	72	4	2	1	0	1	1	1	1	0	1	0	0	6.2	1	7	0	0	1	1	1	1	1	1	1	1	1	1	1	1	1	1	0	0
6	44	2	1	1	0	1	1	0	1	0	1	0	0	6.3	1	7	0	0	1	1	1	1	1	1	1	0	1	1	1	1	1	0	0	0
6	55	3	2	1	0	2	1	0	1	0	1	0	0	6	1	6	0	0	1	1	1	1	1	0	1	0	1	0	1	1	0	1	0	0
6	65	4	2	1	0	1	1	1	1	0	1	0	0	6.1	1	7	0	0	1	1	1	1	1	1	1	0	1	0	1	0	1	0	0	0
6	18	2	1	1	0	2	1	0	1	0	1	0	0	6.2	1	7	0	0	1	1	1	1	1	1	1	1	1	1	1	1	1	0	0	0
6	27	2	1	1	1	2	1	0	1	0	1	0	0	6.2	1	7	0	0	1	1	1	1	1	1	1	1	1	1	1	1	1	0	0	0
6	68	4	2	1	0	1	1	0	1	0	1	0	0	6	1	6	0	0	1	0	1	0	1	0	1	1	1	1	1	1	0	0	0	0
6	64	3	2	1	1	1	1	0	1	0	1	1	0	5.9	0	6	0	0	1	1	1	1	1	1	1	1	1	1	1	1	0	0	0	0
6	67	4	2	1	0	2	1	0	1	0	1	0	0	6	1	6	0	0	1	1	1	1	1	0	1	1	1	1	1	1	0	0	0	0
6	69	4	2	1	1	1	1	0	1	0	1	0	0	6	1	6	0	0	1	1	1	1	1	0	1	1	1	1	1	1	0	0	0	0
6	55	3	2	1	1	1	1	0	1	0	1	0	0	6	1	6	0	0	1	0	1	0	1	1	1	1	1	1	1	1	0	0	0	0
6	49	3	2	1	0	1	1	0	1	0	1	0	0	6	1	6	0	0	1	0	1	0	1	1	1	1	1	1	1	1	0	1	0	0
6	21	2	2	1	0	2	1	0	1	0	1	0	0	6	1	6	0	0	1	0	1	1	1	1	1	1	1	1	1	1	0	1	0	0
6	57	3	2	1	0	1	1	0	1	0	1	0	0	6	1	6	0	0	1	1	1	1	1	1	1	1	1	1	1	1	0	0	0	0
6	32	2	2	1	0	1	1	0	1	0	1	0	0	6	1	6	0	0	1	1	1	1	1	1	1	1	1	1	1	1	0	0	0	0
6	29	2	2	1	0	2	1	0	1	0	1	0	0	6	1	6	0	0	1	0	1	0	1	1	1	1	1	1	1	1	0	0	0	0
6	54	3	2	1	0	1	1	0	1	0	1	0	0	6	1	6	0	0	1	1	1	1	1	1	1	1	1	1	1	1	0	1	0	0
6	54	3	2	1	0	2	1	0	1	0	1	0	0	6	1	6	0	0	1	0	1	0	1	0	1	1	1	1	1	1	0	0	0	0
6	48	3	2	1	0	2	1	0	1	0	1	0	0	6	1	6	0	0	1	1	1	1	1	1	1	1	1	1	1	1	0	1	0	0
6	63	3	2	1	0	1	1	0	1	0	1	0	0	6	1	6	0	0	1	1	1	1	1	1	1	1	1	1	1	1	0	1	0	0
6	67	4	2	1	0	1	1	0	1	0	1	0	0	6	1	6	0	0	1	0	1	1	1	1	1	1	1	1	1	1	0	1	0	0
6	21	2	1	1	0	2	1	0	1	0	1	3	0	5.9	0	6	0	0	1	1	1	1	1	1	1	1	1	1	1	1	0	0	0	0
6	58	3	2	3	0	2	1	0	1	0	1	3	0	5.9	0	6	0	0	1	1	1	1	1	1	1	1	1	1	1	1	0	0	0	0
6	60	3	2	1	0	1	1	0	1	0	1	3	0	5.9	0	6	0	0	1	1	1	1	1	1	1	1	1	1	1	1	0	0	0	0
6	56	3	2	1	0	2	1	0	1	0	1	0	0	9.6	2	8	0	0	1	1	1	1	1	1	1	1	1	1	1	1	1	0	1	0
6	46	3	1	1	1	1	1	0	1	0	1	0	0	9.6	2	8	0	0	1	1	1	1	1	1	1	1	1	1	1	1	1	0	1	0
6	34	2	2	2	0	1	1	0	1	0	1	0	0	9.6	2	8	0	0	1	1	1	1	1	1	1	1	1	1	1	1	1	0	1	0
6	57	3	2	2	0	1	1	0	1	0	1	0	0	9.4	2	8	0	0	1	1	1	1	1	1	1	0	1	0	1	0	1	0	1	0
6	48	3	1	1	0	1	1	0	1	0	1	0	0	9.4	2	8	0	0	1	1	1	1	1	1	1	1	1	1	1	0	1	0	1	0
6	71	4	2	1	0	2	1	0	1	0	1	0	0	6.8	1	7	0	0	1	1	1	1	1	1	1	1	1	1	1	1	1	1	0	0
6	40	2	2	2	0	2	1	0	1	0	1	0	0	8.9	2	8	0	0	1	1	1	1	1	1	1	1	1	1	1	1	1	0	1	0
6	54	3	2	1	0	1	1	0	1	0	1	0	0	8.9	2	8	0	0	1	0	1	0	1	1	1	1	1	1	1	1	1	0	1	0
6	62	3	1	1	0	1	1	0	1	0	1	0	0	8.9	2	8	0	0	1	1	1	1	1	1	1	0	1	0	1	0	1	0	1	0
6	55	3	2	1	0	2	1	0	1	0	1	0	0	6.1	1	7	0	0	1	1	1	1	1	1	1	1	1	1	1	1	1	1	0	0
6	52	3	2	1	0	2	1	0	1	0	1	0	0	6.1	1	7	0	0	1	1	1	1	1	1	1	1	1	1	1	1	1	1	0	0
6	54	3	2	1	0	2	1	0	1	0	1	0	0	6	1	6	0	0	1	0	1	1	1	1	1	1	1	1	1	1	0	1	0	0
6	66	4	2	1	0	2	1	0	1	0	1	0	0	6	1	6	0	0	1	0	1	1	1	1	1	1	1	1	1	1	0	1	0	0
6	58	3	2	1	0	2	1	0	1	0	1	0	0	6.1	1	7	0	0	1	1	1	1	1	1	1	1	1	1	1	1	1	1	0	0
7	37	2	2	1	0	1	1	0	1	0	1	0	0	4	0	4	0	1	1	1	1	1	1	1	1	2	0	2	0	1	0	1	0	0
7	45	3	2	1	0	1	1	0	2	1	0	99	1	99	99	99	0	0	0	0	0	0	0	0	0	0	0	0	0	0	0	0	0	0
7	58	3	2	1	0	1	1	0	1	0	1	0	0	5	0	5	0	1	1	1	1	1	1	1	1	2	1	2	0	1	0	1	0	0
7	50	3	2	1	0	1	1	0	2	1	0	99	1	99	99	99	0	0	0	0	0	0	0	0	0	0	0	0	0	0	0	0	0	0
7	21	2	1	6	0	1	1	1	1	0	1	0	0	2	0	2	0	1	1	1	1	3	0	1	0	1	0	1	0	1	0	1	0	0
7	62	3	2	1	0	1	1	0	2	3	0	99	1	99	99	99	0	0	0	0	0	0	0	0	0	0	0	0	0	0	0	0	0	0
7	36	2	2	1	0	1	2	0	2	1	0	99	1	99	99	99	0	0	0	0	0	0	0	0	0	0	0	0	0	0	0	0	0	0
7	56	3	2	1	0	1	1	0	2	1	0	99	1	99	99	99	0	0	0	0	0	0	0	0	0	0	0	0	0	0	0	0	0	0
7	57	3	2	2	0	1	1	0	1	0	1	0	0	4	0	4	0	0	1	1	1	1	1	1	1	2	0	1	0	1	0	1	0	0
7	71	4	2	5	0	1	1	0	2	1	0	99	1	99	99	99	0	0	0	0	0	0	0	0	0	0	0	0	0	0	0	0	0	0
7	80	4	1	7	0	1	1	0	1	0	1	0	0	1	0	1	0	1	1	3	0	2	0	2	0	2	0	1	0	1	0	0	0	0
7	28	2	1	3	0	1	1	0	1	0	1	0	0	4	0	4	0	1	1	1	1	1	1	2	1	2	0	1	0	1	0	0	0	0
7	16	2	1	6	0	2	1	0	1	0	1	0	0	6.3	1	7	0	0	1	1	1	1	1	1	1	2	1	1	1	1	1	1	0	0
7	37	2	2	1	0	1	1	1	1	0	1	0	0	5.9	0	6	0	0	1	1	1	1	1	2	1	1	1	1	1	1	0	0	0	0
7	53	3	2	1	0	1	1	1	1	0	1	0	0	6.1	1	7	0	0	1	1	1	1	1	0	1	1	1	1	1	1	1	1	0	0
7	21	2	2	1	0	2	1	0	2	1	0	99	1	99	99	99	0	0	0	0	0	0	0	0	0	0	0	0	0	0	0	0	0	0
7	58	3	2	1	0	1	1	1	1	0	1	138	1	1.3	0	2	0	0	0	1	0	1	0	0	0	0	0	0	0	0	0	0	0	0
7	17	2	2	5	0	2	1	0	1	0	1	132	1	2.1	0	3	0	0	0	1	0	1	0	0	0	0	0	0	0	0	0	0	0	0
7	17	2	1	6	0	2	1	0	1	0	1	0	0	6.3	1	7	0	0	1	1	1	1	1	2	1	1	1	1	1	1	1	1	0	0
7	47	3	1	1	0	1	1	1	1	0	1	0	0	3	0	3	0	1	1	1	1	2	1	2	0	1	0	1	0	1	0	1	0	0
7	29	2	2	1	0	2	1	0	1	0	1	141	1	1.4	0	2	0	0	0	1	0	1	0	0	0	0	0	0	0	0	0	0	0	0
7	64	3	1	3	0	1	1	1	1	0	1	0	0	2	0	2	0	1	1	2	1	2	0	2	0	2	0	1	0	1	0	1	0	0
7	31	2	2	1	0	2	1	0	1	0	1	0	0	4	0	4	0	0	1	1	1	1	1	1	1	2	0	1	0	1	0	0	0	0
7	23	2	2	1	0	2	1	0	1	0	1	0	0	4	0	4	0	0	1	0	1	0	1	1	1	2	0	1	0	1	0	1	0	0
7	14	1	1	6	0	1	1	1	1	0	1	134	1	1.8	0	2	0	0	0	1	0	2	0	0	0	0	0	0	0	0	0	0	0	0
7	48	3	2	5	1	3	1	0	2	1	0	99	1	99	99	99	0	0	0	0	0	0	0	0	0	0	0	0	0	0	0	0	0	0
7	61	3	2	1	0	2	1	0	1	0	1	112	1	2.4	0	3	0	0	0	1	0	1	0	1	0	0	0	0	0	0	0	0	0	0
7	21	2	2	6	1	2	1	0	2	1	0	99	1	99	99	99	0	0	0	0	0	0	0	0	0	0	0	0	0	0	0	0	0	0
7	56	3	2	1	0	2	1	0	1	0	1	105	1	2.7	0	3	0	0	0	1	0	1	0	1	0	0	0	0	0	0	0	0	0	0
7	50	3	2	5	0	2	1	0	1	0	1	104	1	2.5	0	3	0	0	0	1	0	1	0	1	0	0	0	0	0	0	0	0	0	0
7	52	3	2	5	1	2	1	0	1	0	1	104	1	2.5	0	3	0	0	0	1	0	1	0	1	0	0	0	0	0	0	0	0	0	0
7	46	3	2	5	0	2	1	0	1	0	1	101	1	2.6	0	3	0	0	0	1	0	1	0	1	0	0	0	0	0	0	0	0	0	0
7	79	4	2	1	0	2	1	0	1	0	1	101	1	2.6	0	3	0	0	0	1	0	1	0	1	0	0	0	0	0	0	0	0	0	0
7	48	3	2	1	0	2	1	0	1	0	1	99	1	2.9	0	3	0	0	0	1	0	1	0	1	0	0	0	0	0	0	0	0	0	0
7	68	4	2	3	0	2	1	0	1	0	1	96	1	3	0	3	0	0	0	1	0	1	0	1	0	0	0	0	0	0	0	0	0	0
7	47	3	2	1	0	1	1	1	1	0	1	1	0	2	0	2	0	1	1	2	1	2	0	1	0	1	0	1	0	2	0	1	0	0
7	33	2	1	1	0	1	1	1	1	0	1	1	0	2	0	2	0	1	1	2	1	2	0	1	0	1	0	1	0	1	0	1	0	0
7	66	4	2	3	0	2	1	0	1	0	1	87	1	3.9	0	4	0	0	0	1	0	1	0	1	0	1	0	0	0	0	0	0	0	0
7	35	2	1	1	0	2	1	0	1	0	1	85	1	3.2	0	4	0	0	0	1	0	1	0	1	0	1	0	0	0	0	0	0	0	0
7	51	3	2	1	0	2	1	1	1	0	1	0	0	6.5	1	7	0	0	1	0	1	0	1	0	1	1	1	1	1	1	1	1	0	0
7	37	2	2	5	0	2	1	0	1	0	1	0	0	6.3	1	7	0	0	1	0	1	0	1	0	1	1	1	1	1	1	1	1	0	0
7	24	2	1	5	0	2	1	0	1	0	1	51	1	4.2	0	5	0	0	0	1	0	1	0	1	0	1	0	1	0	0	0	0	0	0
7	32	2	1	1	0	1	1	0	1	0	1	44	1	4.5	0	5	0	0	0	1	0	1	0	1	0	1	0	1	0	0	0	0	0	0
7	37	2	1	1	0	1	1	0	1	0	1	36	1	4.7	0	5	0	0	0	1	0	1	0	1	0	1	0	1	0	0	0	0	0	0
7	41	2	2	1	0	1	1	0	1	0	1	31	1	5	0	5	0	0	0	1	0	1	0	1	0	1	0	1	0	0	0	0	0	0
7	28	2	2	1	0	1	1	0	1	0	1	1	0	6	1	6	0	0	1	2	1	1	1	1	1	1	1	1	1	1	0	1	0	0
7	71	4	2	1	0	1	1	0	1	0	1	1	0	6	1	6	0	0	1	2	1	1	1	1	1	1	1	1	1	1	0	1	0	0
7	25	2	2	1	0	1	1	0	1	0	1	0	0	6	1	6	0	0	1	1	1	1	1	1	1	1	1	1	1	1	0	1	0	0
7	54	3	2	1	0	3	1	0	2	1	0	99	1	99	99	99	0	0	0	0	0	0	0	0	0	0	0	0	0	0	0	0	0	0
7	65	4	1	5	0	3	1	0	2	3	0	99	1	99	99	99	0	0	0	0	0	0	0	0	0	0	0	0	0	0	0	0	0	0
7	45	3	1	5	0	3	1	0	2	1	0	99	1	99	99	99	0	0	0	0	0	0	0	0	0	0	0	0	0	0	0	0	0	0
7	64	3	1	2	0	1	1	0	1	0	1	28	0	5	0	5	0	0	1	1	1	1	1	1	1	1	1	1	0	0	0	0	0	0
7	82	4	2	1	0	3	1	0	2	1	0	99	1	99	99	99	0	0	0	0	0	0	0	0	0	0	0	0	0	0	0	0	0	0
7	55	3	2	1	0	1	2	0	1	0	1	0	0	4.2	0	5	0	0	1	1	1	1	1	1	1	1	1	1	0	0	0	0	0	0
7	58	3	2	1	0	1	1	0	1	0	1	0	0	6	1	6	0	0	1	1	1	1	1	1	1	1	1	1	1	1	0	1	0	0
7	35	2	1	1	0	2	1	0	1	0	1	0	0	6	1	6	0	0	1	1	1	1	1	1	1	1	1	1	1	1	0	1	0	0
7	60	3	1	2	0	2	1	0	1	0	1	0	0	6	1	6	0	0	1	1	1	1	1	1	1	1	1	1	1	1	0	1	0	0
7	38	2	2	1	0	1	1	0	1	0	1	20	0	5.3	0	6	0	0	1	1	1	1	1	1	1	1	1	1	1	1	0	0	0	0
7	22	2	1	1	0	1	1	0	1	0	1	20	0	5.4	0	6	0	0	1	1	1	1	1	1	1	1	1	0	1	0	0	0	0	0
7	56	3	2	1	0	1	1	0	1	0	1	0	0	6.1	1	7	0	0	1	1	1	1	1	1	1	1	1	1	1	1	1	1	0	0
7	62	3	1	1	0	1	1	0	1	0	1	14	0	8.2	2	8	0	0	1	1	1	1	1	1	1	1	1	1	1	1	1	1	1	0
7	40	2	2	1	0	1	1	0	1	0	1	14	0	8.2	2	8	0	0	1	1	1	1	1	1	1	1	1	1	1	1	1	1	1	0
7	28	2	2	5	1	3	1	0	2	1	0	99	1	99	99	99	0	0	0	0	0	0	0	0	0	0	0	0	0	0	0	0	0	0
7	65	4	1	1	0	3	1	0	2	1	0	99	1	99	99	99	0	0	0	0	0	0	0	0	0	0	0	0	0	0	0	0	0	0
7	51	3	2	1	0	3	1	0	2	1	0	99	1	99	99	99	0	0	0	0	0	0	0	0	0	0	0	0	0	0	0	0	0	0
7	65	4	2	3	1	3	1	0	2	1	0	99	1	99	99	99	0	0	0	0	0	0	0	0	0	0	0	0	0	0	0	0	0	0
7	58	3	2	1	0	1	2	0	1	0	1	0	0	8.6	2	8	0	0	1	1	1	1	1	1	1	1	1	1	1	1	1	1	1	0
7	82	4	2	1	0	1	1	0	1	0	1	0	0	8.5	2	8	0	0	1	1	1	1	1	1	1	0	1	0	1	0	1	0	1	0
7	54	3	2	1	0	2	1	0	1	0	1	8	0	8.2	2	8	0	0	1	1	1	1	1	1	1	1	1	1	1	1	1	1	1	0
7	41	2	2	5	0	2	1	0	1	0	1	1	0	8.4	2	8	0	0	1	1	1	1	1	1	1	1	1	1	1	1	1	1	1	0
7	64	3	2	1	0	1	2	0	1	0	1	4	0	8.3	2	8	0	0	1	1	1	1	1	1	1	1	1	1	1	1	1	0	1	0
7	76	4	2	1	0	2	1	0	1	0	1	0	0	6.1	1	7	0	0	1	1	1	1	1	1	1	1	1	1	1	1	1	1	0	0
7	55	3	2	1	1	2	1	0	2	1	0	99	1	99	99	99	0	0	0	0	0	0	0	0	0	0	0	0	0	0	0	0	0	0
7	53	3	1	3	0	2	1	0	2	1	0	99	1	99	99	99	0	0	0	0	0	0	0	0	0	0	0	0	0	0	0	0	0	0
7	49	3	1	1	0	3	1	0	2	1	0	99	1	99	99	99	0	0	0	0	0	0	0	0	0	0	0	0	0	0	0	0	0	0
8	51	3	1	1	0	1	1	0	1	0	1	0	0	6.1	1	7	0	0	1	1	1	1	1	1	1	2	1	0	1	0	1	0	0	0
8	21	2	2	3	0	2	1	0	1	0	1	1	0	6.7	1	7	0	0	1	1	1	1	1	1	1	1	1	1	1	1	1	1	0	0
8	69	4	2	3	1	2	1	0	1	0	1	1	0	6.6	1	7	0	0	1	1	1	1	1	1	1	1	1	1	1	1	1	1	0	0
8	63	3	2	2	0	2	1	0	1	0	1	0	0	2	0	2	0	1	1	1	1	3	0	1	0	0	0	0	0	0	0	0	0	0
8	31	2	2	1	0	2	1	0	1	0	1	0	0	6.6	1	7	0	0	1	0	1	0	1	0	1	0	1	0	1	0	1	0	0	0
8	43	2	2	1	0	2	1	0	1	0	1	0	0	6.5	1	7	0	0	1	0	1	0	1	0	1	0	1	0	1	0	1	0	0	0
8	53	3	2	1	0	1	1	0	1	0	1	0	0	6.3	1	7	0	0	1	1	1	1	1	1	1	1	1	1	1	1	1	1	0	0
8	24	2	1	1	1	3	1	0	2	3	0	99	1	99	99	99	0	0	0	0	0	0	0	0	0	0	0	0	0	0	0	0	0	0
8	30	2	2	1	0	2	1	0	1	0	1	0	0	6	1	6	0	0	1	1	1	2	1	1	1	1	1	1	1	1	0	0	0	0
8	55	3	2	1	1	2	1	0	1	0	1	0	0	6.3	1	7	0	0	1	1	1	1	1	1	1	1	1	1	1	1	1	1	0	0
8	55	3	1	1	0	1	1	0	1	0	1	0	0	6.2	1	7	0	0	1	1	1	1	1	1	1	1	1	1	1	1	1	1	0	0
8	42	2	1	1	0	1	1	0	1	0	1	0	0	9	2	8	0	0	1	1	1	1	1	1	1	1	1	1	1	0	1	0	1	0
8	41	2	1	1	0	1	1	0	2	1	0	99	1	99	99	99	0	0	0	0	0	0	0	0	0	0	0	0	0	0	0	0	0	0
8	75	4	2	1	0	2	1	0	2	2	0	99	1	99	99	99	0	0	0	0	0	0	0	0	0	0	0	0	0	0	0	0	0	0
8	32	2	2	2	0	1	1	0	2	1	0	99	1	99	99	99	0	0	0	0	0	0	0	0	0	0	0	0	0	0	0	0	0	0
8	54	3	2	5	1	3	1	0	2	3	0	99	1	99	99	99	0	0	0	0	0	0	0	0	0	0	0	0	0	0	0	0	0	0
8	39	2	2	1	0	1	1	0	1	0	1	0	0	7.1	1	8	0	1	1	2	1	1	1	1	1	1	1	1	1	1	1	3	0	0
8	46	3	2	5	0	1	1	0	1	0	1	0	0	6.2	1	7	0	0	1	1	1	1	1	1	1	1	1	1	1	1	1	1	0	0
8	31	2	2	7	0	1	1	0	1	0	1	0	0	6.2	1	7	0	0	1	1	1	1	1	1	1	1	1	1	1	1	1	1	0	0
8	50	3	2	1	0	2	1	0	1	0	1	0	0	6	1	6	0	0	1	1	1	1	1	1	1	1	1	1	1	1	0	1	0	0
8	32	2	1	2	0	1	1	0	1	0	1	0	0	6.3	1	7	0	0	1	1	1	1	1	1	1	1	1	1	1	1	1	1	0	0
8	65	4	2	1	1	1	1	0	1	0	1	0	0	6	1	6	0	0	1	1	1	1	1	1	1	1	1	1	1	1	0	0	0	0
8	65	4	1	1	0	1	1	0	1	0	1	0	0	6.1	1	7	0	0	1	1	1	1	1	1	1	1	1	1	1	1	1	1	0	0
8	58	3	2	1	0	1	2	0	1	0	1	0	0	6.1	1	7	0	0	1	1	1	1	1	1	1	1	1	1	1	1	1	0	0	0
8	31	2	2	3	1	1	1	0	1	0	1	0	0	6	1	6	0	0	1	1	1	1	1	1	1	1	1	1	1	1	0	0	0	0
8	60	3	1	1	0	1	1	0	1	0	1	0	0	6	1	6	0	0	1	1	1	1	1	1	1	1	1	1	1	1	0	0	0	0
8	73	4	2	1	0	2	1	0	1	0	1	0	0	6.1	1	7	0	0	1	1	1	1	1	1	1	1	1	1	1	1	1	1	0	0
8	54	3	2	3	0	1	1	0	1	0	1	0	0	6.1	1	7	0	0	1	1	1	1	1	1	1	1	1	1	1	1	1	1	0	0
8	39	2	2	3	1	3	1	0	2	3	0	99	1	99	99	99	0	0	0	0	0	0	0	0	0	0	0	0	0	0	0	0	0	0
8	66	4	2	1	0	1	1	0	1	0	1	0	0	6	1	6	0	0	1	1	1	1	1	1	1	1	1	1	1	1	0	0	0	0
8	53	3	2	1	0	1	1	0	1	0	1	0	0	6	1	6	0	0	1	1	1	1	1	1	1	1	1	1	1	1	0	1	0	0
8	55	3	2	5	0	2	1	0	1	0	1	0	0	3.5	0	4	0	0	1	1	1	1	1	1	1	1	0	0	0	0	0	0	0	0
8	47	3	2	1	0	1	1	0	1	0	1	0	0	6.1	1	7	0	0	1	1	1	1	1	1	1	1	1	1	1	1	1	1	0	0
8	58	3	2	1	0	1	1	0	1	0	1	0	0	6	1	6	0	0	1	1	1	1	1	1	1	1	1	1	1	1	0	1	0	0
8	64	3	2	1	0	1	1	0	1	0	1	0	0	6	1	6	0	0	1	1	1	1	1	1	1	1	1	1	1	1	0	1	0	0
8	65	4	2	3	1	1	1	0	1	0	1	0	0	6.1	1	7	0	0	1	1	1	1	1	1	1	1	1	1	1	1	1	1	0	0
8	51	3	2	1	1	1	1	0	1	0	1	0	0	6.1	1	7	0	0	1	1	1	1	1	1	1	1	1	1	1	1	1	1	0	0
8	53	3	2	1	0	2	1	0	1	0	1	1	0	6.1	1	7	0	0	1	1	1	1	1	1	1	1	1	1	1	1	1	1	0	0
8	75	4	2	3	0	1	2	0	2	1	0	99	1	99	99	99	0	0	0	0	0	0	0	0	0	0	0	0	0	0	0	0	0	0
8	30	2	2	1	0	1	1	0	1	0	1	0	0	6.2	1	7	0	0	1	1	1	1	1	1	1	1	1	1	1	1	1	1	0	0
8	55	3	2	1	0	1	1	0	1	0	1	0	0	6.2	1	7	0	0	1	1	1	1	1	1	1	1	1	1	1	1	1	1	0	0
8	82	4	2	1	0	1	1	0	1	0	1	0	0	6	1	6	0	0	1	1	1	1	1	1	1	1	1	1	1	1	0	1	0	0
8	76	4	2	3	0	1	1	0	1	0	1	0	0	6	1	6	0	0	1	1	1	1	1	1	1	1	1	1	1	1	0	0	0	0
8	63	3	2	1	0	2	1	0	1	0	1	0	0	6	1	6	0	0	1	1	1	1	1	1	1	1	1	1	1	1	0	0	0	0
8	54	3	2	1	0	1	1	0	2	3	0	99	1	99	99	99	0	0	0	0	0	0	0	0	0	0	0	0	0	0	0	0	0	0
8	86	4	2	1	1	3	1	0	2	2	0	99	1	99	99	99	0	0	0	0	0	0	0	0	0	0	0	0	0	0	0	0	0	0
8	47	3	2	1	0	2	1	0	2	3	0	99	1	99	99	99	0	0	0	0	0	0	0	0	0	0	0	0	0	0	0	0	0	0
8	63	3	1	1	0	1	1	0	1	0	1	0	0	6.1	1	7	0	0	1	1	1	1	1	1	1	1	1	1	1	1	1	1	0	0
8	29	2	2	1	0	1	1	0	1	0	1	0	0	6.2	1	7	0	0	1	1	1	1	1	1	1	1	1	1	1	1	1	1	0	0
8	39	2	2	1	0	1	1	0	1	0	1	0	0	6.1	1	7	0	0	1	1	1	1	1	1	1	1	1	1	1	1	1	1	0	0
8	54	3	2	1	0	1	1	0	1	0	1	0	0	6.1	1	7	0	0	1	1	1	1	1	1	1	1	1	1	1	1	1	1	0	0
8	58	3	2	1	0	1	1	0	1	0	1	0	0	6.3	1	7	0	0	1	1	1	1	1	1	1	1	1	1	1	1	1	1	0	0
8	73	4	1	1	0	1	1	0	1	0	1	0	0	6.1	1	7	0	0	1	1	1	1	1	1	1	1	1	1	1	1	1	1	0	0
8	32	2	2	1	0	2	1	0	1	0	1	0	0	6.2	1	7	0	0	1	1	1	1	1	1	1	1	1	1	1	1	1	1	0	0
8	51	3	2	1	0	1	1	1	2	1	0	99	1	99	99	99	0	0	0	0	0	0	0	0	0	0	0	0	0	0	0	0	0	0
8	75	4	2	1	0	1	1	0	2	2	0	99	1	99	99	99	0	0	0	0	0	0	0	0	0	0	0	0	0	0	0	0	0	0
8	61	3	2	1	0	2	1	0	1	0	1	0	0	6.1	1	7	0	0	1	1	1	1	1	1	1	1	1	1	1	1	1	1	0	0
8	82	4	2	5	0	2	1	0	1	0	1	0	0	6.1	1	7	0	0	1	1	1	1	1	1	1	1	1	1	1	1	1	1	0	0
9	77	4	2	3	0	1	2	0	2	1	1	171	1	3.4	0	4	0	0	0	1	0	1	0	1	0	1	0	0	0	0	0	0	0	0
9	66	4	2	1	0	1	1	0	1	0	1	0	0	6.1	1	7	0	0	1	1	1	1	1	0	1	1	1	0	1	1	1	0	0	0
9	62	3	2	1	0	1	2	0	2	1	1	167	1	3.6	0	4	0	0	0	1	0	1	0	1	0	1	0	0	0	0	0	0	0	0
9	40	2	2	1	0	2	1	0	1	0	1	0	0	2	0	2	1	1	1	1	1	3	0	3	0	3	0	0	0	0	0	0	0	0
9	46	3	2	1	0	3	1	0	1	0	0	99	1	99	99	99	0	0	0	0	0	0	0	0	0	0	0	0	0	0	0	0	0	0
9	26	2	2	7	0	1	1	0	2	1	1	163	1	1.2	0	2	0	0	0	1	0	1	0	0	0	0	0	0	0	0	0	0	0	0
9	26	2	1	1	0	2	1	0	1	0	1	0	0	6.2	1	7	0	0	1	1	1	0	1	1	1	1	1	1	1	1	1	1	0	0
9	69	4	2	1	0	2	1	0	1	0	1	0	0	6.1	1	7	0	0	1	1	1	1	1	1	1	1	1	1	1	1	1	1	0	0
9	33	2	2	1	0	1	1	0	2	1	0	99	1	99	99	99	0	0	0	0	0	0	0	0	0	0	0	0	0	0	0	0	0	0
9	57	3	2	1	0	1	1	0	1	0	1	0	0	6.5	1	7	0	0	1	1	1	1	1	1	1	1	1	1	1	1	1	1	0	0
9	64	3	1	1	0	3	1	0	1	0	0	99	1	99	99	99	0	0	0	0	0	0	0	0	0	0	0	0	0	0	0	0	0	0
9	58	3	1	1	0	1	1	0	1	0	1	0	0	1.6	0	2	0	0	1	1	1	2	0	0	0	0	0	0	0	0	0	0	0	0
9	64	3	1	1	0	1	1	0	2	1	0	99	1	99	99	99	0	0	0	0	0	0	0	0	0	0	0	0	0	0	0	0	0	0
9	90	4	1	5	0	1	1	0	2	2	0	99	1	99	99	99	0	0	0	0	0	0	0	0	0	0	0	0	0	0	0	0	0	0
9	23	2	1	1	0	1	1	0	2	1	0	99	1	99	99	99	0	0	0	0	0	0	0	0	0	0	0	0	0	0	0	0	0	0
9	61	3	2	1	0	2	1	0	1	0	0	99	1	99	99	99	0	0	0	0	0	0	0	0	0	0	0	0	0	0	0	0	0	0
9	50	3	2	7	0	1	1	0	1	0	1	0	0	6.4	1	7	0	0	1	1	1	1	1	1	1	1	1	0	1	0	1	0	0	0
9	67	4	2	1	0	1	1	0	1	0	1	0	0	6.9	1	7	0	0	1	1	1	1	1	1	1	1	1	1	1	1	1	1	0	0
9	69	4	2	7	0	1	1	0	1	0	1	0	0	1.5	0	2	1	0	1	0	1	0	0	0	0	0	0	0	0	0	0	0	0	0
9	46	3	2	1	0	2	1	0	1	0	1	0	0	6.1	1	7	0	0	1	1	1	1	1	1	1	1	1	1	1	1	1	0	0	0
9	46	3	2	1	0	1	1	0	1	0	1	0	0	6.2	1	7	0	0	1	1	1	1	1	1	1	0	1	0	1	0	1	0	0	0
9	68	4	2	3	0	1	1	0	1	0	1	0	0	6.2	1	7	0	0	1	1	1	1	1	1	1	0	1	0	1	0	1	0	0	0
9	70	4	1	1	0	1	1	0	2	1	1	149	1	1.2	0	2	0	0	0	1	0	1	0	0	0	0	0	0	0	0	0	0	0	0
9	52	3	2	2	0	2	1	0	1	0	1	152	1	1	0	1	0	0	0	1	0	0	0	0	0	0	0	0	0	0	0	0	0	0
9	40	2	2	7	0	1	1	0	2	1	1	148	1	1.2	0	2	0	0	0	1	0	1	0	0	0	0	0	0	0	0	0	0	0	0
9	56	3	2	1	1	2	1	0	1	0	1	151	1	1	0	1	0	0	0	1	0	0	0	0	0	0	0	0	0	0	0	0	0	0
9	65	4	2	1	0	1	1	0	2	1	1	146	1	1.2	0	2	0	0	0	1	0	1	0	0	0	0	0	0	0	0	0	0	0	0
9	16	2	1	6	0	1	1	0	2	1	1	146	1	1.2	0	2	0	0	0	1	0	1	0	0	0	0	0	0	0	0	0	0	0	0
9	29	2	2	1	0	1	1	0	2	1	1	144	1	1.3	0	2	0	0	0	1	0	1	0	0	0	0	0	0	0	0	0	0	0	0
9	71	4	2	1	0	1	1	0	2	2	0	99	1	99	99	99	0	0	0	0	0	0	0	0	0	0	0	0	0	0	0	0	0	0
9	48	3	2	1	0	2	1	0	1	0	1	0	0	6	1	6	0	0	1	1	1	1	1	1	1	1	1	1	1	1	0	0	0	0
9	35	2	1	2	0	1	1	0	1	0	1	142	1	1.3	0	2	0	0	0	1	0	1	0	0	0	0	0	0	0	0	0	0	0	0
9	53	3	2	2	0	1	1	0	1	0	1	56	1	4	0	4	0	0	0	0	0	0	0	0	0	0	0	0	0	0	0	0	0	0
9	64	3	2	1	0	2	1	0	1	0	1	137	1	1.4	0	2	0	0	0	1	0	1	0	0	0	0	0	0	0	0	0	0	0	0
9	55	3	2	1	0	2	1	0	1	0	1	0	0	6.1	1	7	0	0	1	1	1	1	1	1	1	1	1	0	1	0	1	0	0	0
9	46	3	1	1	0	1	1	0	1	0	1	134	1	1.7	0	2	0	0	0	1	0	1	0	0	0	0	0	0	0	0	0	0	0	0
9	29	2	1	7	0	2	1	0	1	0	1	133	1	1.7	0	2	0	0	0	1	0	1	0	0	0	0	0	0	0	0	0	0	0	0
9	79	4	2	7	0	1	1	0	2	2	0	99	1	99	99	99	0	0	0	0	0	0	0	0	0	0	0	0	0	0	0	0	0	0
9	32	2	1	7	0	2	1	0	1	0	1	0	0	6.1	1	7	0	0	1	1	1	1	1	1	1	1	1	1	1	1	1	1	0	0
9	30	2	2	1	0	2	1	0	1	0	1	126	1	1.3	0	2	1	0	0	1	0	1	0	0	0	0	0	0	0	0	0	0	0	0
9	64	3	1	1	0	1	1	0	1	0	1	0	0	6.1	1	7	0	0	1	1	1	1	1	1	1	1	1	1	1	1	1	1	0	0
9	39	2	2	1	0	2	1	0	1	0	1	0	0	6.3	1	7	0	0	1	2	1	0	1	0	1	0	1	0	1	0	1	0	0	0
9	36	2	1	1	0	2	1	0	1	0	1	0	0	6	1	6	0	0	1	1	1	1	1	1	1	1	1	1	1	1	0	0	0	0
9	42	2	2	1	1	1	1	0	1	0	1	0	0	5.9	0	6	0	0	1	1	1	1	1	1	1	1	1	1	1	1	0	0	0	0
9	68	4	2	1	0	1	1	0	1	0	1	0	0	6	1	6	0	0	1	0	1	1	1	1	1	1	1	0	1	0	0	0	0	0
9	56	3	1	7	0	2	1	0	1	0	1	119	1	2.1	0	3	0	0	0	1	0	1	0	1	0	0	0	0	0	0	0	0	0	0
9	55	3	2	1	1	2	1	0	1	0	1	0	0	6.2	1	7	0	0	1	1	1	1	1	1	1	1	1	1	1	1	1	1	0	0
9	22	2	2	1	0	3	1	0	1	0	0	99	1	99	99	99	0	0	0	0	0	0	0	0	0	0	0	0	0	0	0	0	0	0
9	27	2	2	1	0	2	1	0	2	1	1	115	1	2.3	0	3	0	0	0	1	0	1	0	1	0	0	0	0	0	0	0	0	0	0
9	72	4	2	1	0	2	1	0	2	1	1	115	1	2.3	0	3	0	0	0	1	0	1	0	1	0	0	0	0	0	0	0	0	0	0
9	50	3	2	7	0	2	1	0	2	1	1	115	1	2.2	0	3	1	0	0	1	0	1	0	1	0	0	0	0	0	0	0	0	0	0
9	71	4	1	5	0	1	1	0	2	1	1	112	1	2.3	0	3	0	0	0	1	0	1	0	1	0	0	0	0	0	0	0	0	0	0
9	23	2	2	1	1	1	1	0	1	0	1	88	1	2.3	0	3	0	0	0	1	0	1	0	1	0	0	0	0	0	0	0	0	0	0
9	55	3	2	7	0	2	1	0	2	1	1	111	1	0.4	0	1	0	0	0	1	0	0	0	0	0	0	0	0	0	0	0	0	0	0
9	50	3	2	1	0	2	1	0	1	0	1	0	0	6	1	6	0	0	1	0	1	0	1	0	1	0	1	0	1	0	0	0	0	0
9	50	3	2	2	0	2	1	0	1	0	1	0	0	3.4	0	4	1	0	1	1	1	1	1	1	1	1	0	0	0	0	0	0	0	0
9	80	4	1	1	0	2	1	0	2	2	0	99	1	99	99	99	0	0	0	0	0	0	0	0	0	0	0	0	0	0	0	0	0	0
9	34	2	2	3	0	2	1	0	1	0	0	99	1	99	99	99	0	0	0	0	0	0	0	0	0	0	0	0	0	0	0	0	0	0
9	32	2	2	7	0	1	1	0	1	0	1	0	0	6	1	6	0	0	1	0	1	1	1	1	1	1	1	1	1	1	0	0	0	0
9	66	4	2	1	0	1	1	0	1	0	1	0	0	6.1	1	7	0	0	1	1	1	1	1	1	1	1	1	1	1	1	1	1	0	0
9	47	3	2	3	0	2	1	0	1	0	1	0	0	6	1	6	0	0	1	1	1	1	1	1	1	1	1	1	1	1	0	1	0	0
9	47	3	2	7	0	1	1	0	1	0	1	0	0	6	1	6	0	0	1	1	1	1	1	1	1	0	1	0	1	0	0	0	0	0
9	39	2	1	1	0	2	1	0	1	0	1	0	0	6	1	6	0	0	1	1	1	1	1	1	1	1	1	1	1	1	0	1	0	0
9	36	2	1	5	0	1	1	0	1	0	1	0	0	6	1	6	0	0	1	1	1	1	1	1	1	1	1	1	1	1	0	1	0	0
9	38	2	2	1	0	2	1	0	1	0	1	0	0	6	1	6	0	0	1	1	1	1	1	1	1	1	1	1	1	1	0	1	0	0
9	38	2	1	1	0	2	1	0	1	0	1	0	0	6	1	6	0	0	1	1	1	1	1	1	1	1	1	1	1	1	0	0	0	0
9	25	2	1	3	0	1	1	0	1	0	1	0	0	6.1	1	7	0	0	1	1	1	1	1	1	1	1	1	1	1	1	1	1	0	0
9	32	2	2	1	0	1	1	0	1	0	1	0	0	6	1	6	0	0	1	1	1	1	1	0	1	0	1	0	1	0	0	0	0	0
9	63	3	1	1	0	2	1	0	1	0	1	0	0	6	1	6	0	0	1	1	1	1	1	1	1	1	1	1	1	1	0	1	0	0
9	71	4	2	1	0	1	2	0	1	0	1	0	0	9	2	8	0	0	1	1	1	1	1	1	1	1	1	1	1	1	1	0	1	0
9	37	2	2	2	0	2	1	0	1	0	1	0	0	6	1	6	0	0	1	1	1	1	1	1	1	1	1	1	1	1	0	1	0	0
9	58	3	1	1	0	1	2	0	1	0	1	0	0	6.1	1	7	0	0	1	1	1	1	1	1	1	1	1	1	1	1	1	1	0	0
9	48	3	2	1	0	2	1	0	2	2	0	99	1	99	99	99	0	0	0	0	0	0	0	0	0	0	0	0	0	0	0	0	0	0
9	59	3	2	1	0	1	1	0	1	0	1	0	0	6	1	6	0	0	1	1	1	0	1	0	1	0	1	0	1	0	0	0	0	0
9	31	2	1	1	0	2	1	0	1	0	1	0	0	5.9	0	6	0	0	1	1	1	1	1	1	1	1	1	1	1	1	0	0	0	0
9	57	3	2	1	0	1	1	0	1	0	1	0	0	6	1	6	0	0	1	1	1	1	1	1	1	1	1	0	1	0	0	0	0	0
9	20	2	2	7	1	2	1	0	1	0	0	99	1	99	99	99	0	0	0	0	0	0	0	0	0	0	0	0	0	0	0	0	0	0
9	59	3	2	1	0	1	1	0	1	0	1	0	0	7	1	7	0	0	1	1	1	1	1	1	1	1	1	1	1	1	1	1	0	1
9	77	4	1	1	1	1	1	0	1	0	1	0	0	6.8	1	7	0	0	1	1	1	1	1	1	1	1	1	1	1	1	1	1	0	0
9	82	4	2	7	0	1	1	0	1	0	0	0	1	0	0	1	1	0	0	0	0	0	0	0	0	0	0	0	0	0	0	0	0	0
9	72	4	2	3	0	3	1	0	2	2	0	99	1	99	99	99	0	0	0	0	0	0	0	0	0	0	0	0	0	0	0	0	0	0
9	55	3	2	1	0	1	1	0	1	0	1	0	0	6.1	1	7	0	0	1	1	1	1	1	0	1	0	1	0	1	0	1	0	0	0
9	38	2	2	2	0	2	1	0	2	1	0	99	1	99	99	99	0	0	0	0	0	0	0	0	0	0	0	0	0	0	0	0	0	0
9	70	4	2	1	0	1	1	0	2	1	1	32	1	5.5	0	6	0	0	0	0	0	0	0	0	0	0	0	0	0	0	0	0	0	0
9	66	4	2	1	0	1	1	0	1	0	1	0	0	6	1	6	0	0	1	1	1	1	1	1	1	1	1	1	1	1	0	1	0	0
9	39	2	2	1	0	2	1	0	1	0	1	0	0	6.2	1	7	0	0	1	1	1	1	1	1	1	1	1	1	1	1	1	1	0	0
9	49	3	2	1	0	1	2	0	2	1	0	99	1	99	99	99	0	0	0	0	0	0	0	0	0	0	0	0	0	0	0	0	0	0
9	77	4	2	3	0	1	1	0	2	1	0	99	1	99	99	99	0	0	0	0	0	0	0	0	0	0	0	0	0	0	0	0	0	0
9	44	2	2	1	0	2	1	0	1	0	1	0	0	6.1	1	7	0	0	1	1	1	1	1	0	1	0	1	0	1	0	1	0	0	0
9	49	3	2	3	0	1	1	0	1	0	1	0	0	6.1	1	7	0	0	1	1	1	1	1	1	1	1	1	1	1	1	1	0	0	0
9	27	2	2	1	0	2	1	0	1	0	1	0	0	6.3	1	7	0	0	1	1	1	1	1	1	1	1	1	1	1	1	1	0	0	0
9	67	4	2	1	0	2	1	0	1	0	1	0	0	6.3	1	7	0	0	1	1	1	1	1	1	1	1	1	1	1	1	1	1	0	0
9	53	3	2	1	1	3	1	0	1	0	0	99	1	99	99	99	0	0	0	0	0	0	0	0	0	0	0	0	0	0	0	0	0	0
9	77	4	1	1	0	1	1	0	1	0	1	0	0	6	1	6	0	0	1	1	1	1	1	1	1	1	1	0	1	0	0	0	0	0
9	27	2	1	3	0	2	1	0	2	1	1	47	1	4.5	0	5	0	0	0	1	0	1	0	1	0	1	0	1	0	0	0	0	0	0
9	60	3	2	3	0	1	1	0	1	0	1	0	0	6	1	6	0	0	1	1	1	1	1	1	1	1	1	1	1	1	0	0	0	0
9	56	3	2	1	0	1	1	0	1	0	1	0	0	3.2	0	4	1	0	1	0	1	1	1	1	1	1	0	0	0	0	0	0	0	0
9	34	2	1	1	0	2	1	0	1	0	1	0	0	6	1	6	0	0	1	1	1	1	1	1	1	1	1	1	1	1	0	0	0	0
9	45	3	2	1	0	1	1	0	1	0	1	0	0	6	1	6	0	0	1	1	1	1	1	1	1	1	1	0	1	0	0	0	0	0
9	65	4	2	3	0	1	1	0	1	0	1	0	0	6.3	1	7	0	0	1	1	1	1	1	1	1	1	1	1	1	1	1	1	0	0
9	41	2	2	7	0	2	1	0	1	0	1	0	0	5.9	0	6	0	0	1	0	1	0	1	0	1	0	1	0	1	0	0	0	0	0
9	26	2	2	1	0	1	1	0	2	1	1	30	1	1	0	1	0	0	0	0	0	0	0	0	0	0	0	0	0	0	0	0	0	0
9	42	2	2	1	1	1	1	0	2	1	0	99	1	99	99	99	0	0	0	0	0	0	0	0	0	0	0	0	0	0	0	0	0	0
9	78	4	1	7	0	3	1	0	2	2	0	99	1	99	99	99	0	0	0	0	0	0	0	0	0	0	0	0	0	0	0	0	0	0
9	80	4	2	1	0	1	1	0	1	0	1	0	0	0.8	0	1	0	0	1	1	0	0	0	0	0	0	0	0	0	0	0	0	0	0
9	54	3	2	1	0	1	2	0	1	0	1	0	0	9.4	2	8	0	0	1	1	1	1	1	1	1	1	1	1	1	1	1	1	1	0
9	59	3	2	1	0	1	1	0	1	0	1	0	0	3.9	0	4	0	0	1	1	1	1	1	1	1	1	0	0	0	0	0	0	0	0
9	30	2	1	1	0	1	1	0	2	1	1	29	1	5.1	0	6	0	0	0	1	1	1	1	1	1	1	1	1	1	1	0	0	0	0
9	75	4	2	1	0	2	1	0	2	1	1	33	1	5.1	0	6	0	0	0	1	0	1	0	1	0	1	0	1	0	1	0	0	0	0
9	54	3	2	1	0	2	1	0	1	0	1	0	0	6	1	6	0	0	1	1	1	1	1	1	1	1	1	1	1	1	0	0	0	0
9	40	2	2	1	0	2	1	0	1	0	1	0	0	6.1	1	7	0	0	1	1	1	1	1	1	1	1	1	0	1	0	1	0	0	0
9	61	3	2	1	0	1	1	0	1	0	1	0	0	6.4	1	7	0	0	1	1	1	1	1	1	1	1	1	1	1	1	1	1	0	0
9	56	3	2	5	0	2	1	0	2	1	0	99	1	99	99	99	0	0	0	0	0	0	0	0	0	0	0	0	0	0	0	0	0	0
9	60	3	2	7	0	2	1	0	2	1	0	99	1	99	99	99	0	0	0	0	0	0	0	0	0	0	0	0	0	0	0	0	0	0
9	68	4	2	1	0	2	1	0	1	0	1	28	0	5	0	5	0	0	1	1	1	1	1	1	1	1	1	1	0	1	0	0	0	0
9	60	3	2	1	0	1	1	0	1	0	1	0	0	6.1	1	7	0	0	1	1	1	1	1	1	1	1	1	1	1	1	1	1	0	0
9	54	3	1	1	0	1	1	0	1	0	1	0	0	7.1	1	8	0	0	1	1	1	1	1	1	1	1	1	0	1	0	1	0	1	0
9	53	3	1	1	0	2	1	0	1	0	1	0	0	6.1	1	7	0	0	1	1	1	1	1	1	1	1	1	1	1	1	1	1	0	0
9	59	3	2	5	0	2	1	0	1	0	1	0	0	6	1	6	0	0	1	1	1	1	1	1	1	1	1	1	1	1	0	1	0	0
9	21	2	2	1	0	3	1	0	1	0	1	15	0	8.3	2	8	0	0	1	1	1	1	1	1	1	1	1	1	1	1	1	1	1	0
9	31	2	1	5	0	2	1	0	1	0	1	0	0	8.7	2	8	0	0	1	1	1	1	1	0	1	0	1	0	1	0	1	0	1	0
9	62	3	1	5	0	3	1	0	1	0	0	99	1	99	99	99	0	0	0	0	0	0	0	0	0	0	0	0	0	0	0	0	0	0
9	49	3	2	1	0	1	1	0	1	0	1	0	0	7.1	1	8	0	0	1	1	1	1	1	1	1	1	1	1	1	1	1	1	1	1
9	45	3	2	1	0	2	1	0	1	0	1	0	0	6.5	1	7	0	0	1	1	1	1	1	1	1	1	1	1	1	1	1	1	0	0
9	38	2	2	7	0	1	1	0	1	0	1	0	0	6.1	1	7	0	0	1	0	1	0	1	0	1	0	1	1	1	1	1	1	0	0
9	70	4	1	1	0	1	1	0	1	0	1	0	0	6.1	1	7	0	0	1	0	1	1	1	1	1	1	1	0	1	1	1	1	0	0
9	68	4	1	1	0	3	1	0	1	0	1	0	0	8.3	2	8	0	0	1	1	1	1	1	1	1	1	1	1	1	1	1	1	1	0
9	60	3	2	7	0	2	1	0	2	1	0	99	1	99	99	99	0	0	0	0	0	0	0	0	0	0	0	0	0	0	0	0	0	0
9	60	3	2	2	0	2	1	0	2	1	0	99	1	99	99	99	0	0	0	0	0	0	0	0	0	0	0	0	0	0	0	0	0	0
9	21	2	2	6	0	2	1	0	1	0	1	0	0	6	1	6	0	0	1	0	1	0	1	0	1	0	1	1	1	1	0	0	0	0
9	58	3	2	7	0	1	1	0	1	0	1	0	0	8.2	2	8	0	0	1	1	1	1	1	1	1	1	1	1	1	1	1	0	1	0
9	62	3	2	3	0	1	1	0	1	0	1	0	0	4.4	0	5	0	0	1	0	1	0	1	0	1	0	1	0	0	0	0	0	0	0
10	80	4	1	5	0	1	1	0	1	0	1	125	1	2.1	0	3	0	0	0	1	0	1	0	1	0	0	0	0	0	0	0	0	0	0
10	64	3	2	1	0	2	1	0	1	0	1	125	1	7.1	1	8	0	1	0	1	0	1	0	1	0	1	0	1	0	1	0	3	0	0
10	75	4	2	1	0	1	1	0	1	0	1	125	1	2.1	0	3	0	0	0	1	0	1	0	1	0	0	0	0	0	0	0	0	0	0
10	78	4	2	1	0	1	1	0	1	0	1	21	0	1	0	1	0	1	1	3	0	2	0	1	0	1	0	1	0	1	0	1	0	0
10	78	4	2	1	0	1	2	0	1	0	1	111	1	2.4	0	3	0	0	0	1	0	1	0	1	0	0	0	0	0	0	0	0	0	0
10	59	3	2	1	0	1	1	0	1	0	1	109	1	2.8	0	3	0	0	0	1	0	1	0	1	0	0	0	0	0	0	0	0	0	0
10	48	3	2	1	0	1	1	0	1	0	1	104	1	2.8	0	3	0	0	0	1	0	1	0	1	0	0	0	0	0	0	0	0	0	0
10	28	2	2	1	0	2	1	0	1	0	1	75	1	3.6	0	4	0	0	0	1	0	1	0	1	0	1	0	0	0	0	0	0	0	0
10	37	2	2	1	0	1	1	0	1	0	1	106	1	2.7	0	3	0	0	0	1	0	1	0	1	0	0	0	0	0	0	0	0	0	0
10	47	3	1	5	0	2	1	0	2	3	1	0	1	8.6	2	8	0	0	0	2	1	1	1	1	1	1	1	1	1	0	1	0	1	0
10	78	4	2	5	0	2	1	0	1	0	1	0	0	6.5	1	7	0	0	1	1	1	0	1	1	1	1	1	1	1	1	1	1	0	0
10	21	2	2	6	0	2	1	0	1	0	1	86	1	3.4	0	4	0	0	0	1	0	1	0	1	0	1	0	0	0	0	0	0	0	0
10	59	3	2	1	0	2	1	0	1	0	1	86	1	3.4	0	4	0	0	0	1	0	1	0	1	0	1	0	0	0	0	0	0	0	0
10	13	1	1	6	1	1	1	0	1	0	1	84	1	3.4	0	4	0	0	0	1	0	1	0	1	0	1	0	0	0	0	0	0	0	0
10	46	3	1	2	0	2	1	0	1	0	1	84	1	3.4	0	4	0	0	0	1	0	1	0	1	0	1	0	0	0	0	0	0	0	0
10	45	3	2	1	0	1	1	0	1	0	1	0	0	6.2	1	7	0	0	1	2	1	1	1	1	1	1	1	1	1	1	1	1	0	0
10	59	3	2	1	0	2	1	0	2	2	1	0	1	1	0	1	1	0	0	0	0	0	0	0	0	0	0	0	0	0	0	0	0	0
10	18	2	2	6	0	1	1	0	1	0	1	0	0	7.6	1	8	0	0	1	0	1	0	1	0	1	0	1	0	1	0	1	0	1	0
10	35	2	2	1	0	1	1	0	1	0	1	75	1	3.6	0	4	0	0	0	1	0	1	0	1	0	1	0	0	0	0	0	0	0	0
10	67	4	1	5	0	1	1	0	1	0	1	75	1	3.6	0	4	0	0	0	1	0	1	0	1	0	1	0	0	0	0	0	0	0	0
10	80	4	1	1	0	1	1	0	1	0	1	0	0	6.1	1	7	0	0	1	1	1	1	1	1	1	1	1	1	1	1	1	1	0	0
10	50	3	1	5	0	2	1	0	1	0	1	67	1	4.1	0	5	0	0	0	1	0	1	0	1	0	1	0	1	0	0	0	0	0	0
10	64	3	1	1	0	2	1	0	1	0	1	61	1	4.1	0	5	0	0	0	1	0	1	0	1	0	1	0	1	0	0	0	0	0	0
10	69	4	1	1	0	1	1	0	1	0	1	0	0	2	0	2	0	1	1	2	1	2	0	1	0	1	0	1	0	1	0	1	0	0
10	46	3	2	1	0	1	1	0	1	0	1	54	1	4.5	0	5	0	0	0	1	0	1	0	1	0	1	0	1	0	0	0	0	0	0
10	35	2	2	1	0	2	1	0	1	0	1	55	1	4.3	0	5	0	0	0	1	0	1	0	1	0	1	0	1	0	0	0	0	0	0
10	53	3	2	1	0	2	1	0	2	2	1	0	1	5.1	0	6	1	0	0	0	1	0	1	0	1	0	1	0	1	0	0	0	0	0
10	51	3	2	1	0	1	1	0	1	0	1	0	0	7.8	1	8	0	0	1	1	1	1	1	1	1	0	1	0	1	0	1	0	1	0
10	57	3	2	2	0	2	1	0	1	0	1	0	0	4	0	4	0	1	1	0	1	1	1	1	1	3	0	3	0	1	0	1	0	1
10	59	3	2	1	0	2	1	0	1	0	1	0	0	6.2	1	7	0	0	1	1	1	1	1	2	1	0	1	0	1	0	1	0	0	0
10	58	3	1	1	0	2	1	0	2	3	1	0	1	1	0	1	1	0	0	0	0	0	0	0	0	0	0	0	0	0	0	0	0	0
10	41	2	2	1	0	2	1	0	1	0	1	14	0	1	0	1	0	0	1	1	0	0	0	0	0	0	0	0	0	0	0	0	0	0
10	55	3	2	1	0	1	1	0	1	0	1	14	0	5.6	0	6	0	0	1	1	1	1	1	1	1	1	1	1	1	1	0	0	0	0
10	72	4	1	5	0	2	1	0	2	3	1	0	1	1	0	1	1	0	0	1	0	1	0	1	0	1	0	1	0	1	0	1	0	0
10	53	3	1	1	0	2	1	0	1	0	1	0	0	2	0	2	0	0	1	1	1	0	0	0	0	0	0	0	0	0	0	0	0	0
10	26	2	2	1	0	1	1	0	1	0	1	0	0	6.3	1	7	0	0	1	1	1	1	1	1	1	1	1	1	1	1	1	2	0	0
10	68	4	2	1	0	1	1	0	1	0	1	1	0	6	1	6	0	0	1	1	1	1	1	1	1	1	1	1	1	1	0	1	0	0
10	42	2	2	1	0	1	2	0	1	0	1	0	0	6	1	6	0	0	1	1	1	1	1	1	1	1	1	1	1	1	0	1	0	0
10	32	2	2	3	0	1	1	0	1	0	1	0	0	6.1	1	7	0	0	1	1	1	1	1	1	1	1	1	1	1	1	1	1	0	0
10	62	3	2	1	0	1	1	0	1	0	1	0	0	6.1	1	7	0	0	1	1	1	1	1	1	1	1	1	1	1	1	1	1	0	0
11	42	2	2	2	0	1	1	0	2	3	0	99	1	99	99	99	0	0	0	0	0	0	0	0	0	0	0	0	0	0	0	0	0	0
11	55	3	1	1	0	2	1	0	1	0	0	99	1	99	99	99	0	0	0	0	0	0	0	0	0	0	0	0	0	0	0	0	0	0
11	48	3	2	5	0	1	1	0	2	3	0	99	1	99	99	99	0	0	0	0	0	0	0	0	0	0	0	0	0	0	0	0	0	0
11	55	3	2	2	0	1	1	0	1	0	0	99	1	99	99	99	0	0	0	0	0	0	0	0	0	0	0	0	0	0	0	0	0	0
11	73	4	2	5	0	1	1	0	2	2	0	99	1	99	99	99	0	0	0	0	0	0	0	0	0	0	0	0	0	0	0	0	0	0
11	54	3	2	1	0	1	1	0	1	0	0	99	1	99	99	99	0	0	0	0	0	0	0	0	0	0	0	0	0	0	0	0	0	0
11	50	3	1	1	0	2	1	0	1	0	0	99	1	99	99	99	0	0	0	0	0	0	0	0	0	0	0	0	0	0	0	0	0	0
11	81	4	2	1	0	2	1	0	2	2	0	99	1	99	99	99	0	0	0	0	0	0	0	0	0	0	0	0	0	0	0	0	0	0
11	27	2	2	5	0	1	1	0	2	3	0	99	1	99	99	99	0	0	0	0	0	0	0	0	0	0	0	0	0	0	0	0	0	0
11	44	2	2	1	0	2	1	0	1	0	1	0	0	6	1	6	0	0	1	1	1	1	1	1	1	1	1	1	1	1	0	1	0	0
11	48	3	2	5	0	2	1	0	1	0	1	0	0	6.1	1	7	0	0	1	1	1	1	1	1	1	1	1	1	1	1	1	1	0	0
11	56	3	2	5	0	1	1	0	1	0	1	0	0	6.1	1	7	0	0	1	1	1	1	1	0	1	0	1	0	1	0	1	0	0	0
11	66	4	1	2	0	2	1	0	1	0	1	0	0	6.1	1	7	0	0	1	1	1	1	1	1	1	1	1	1	1	0	1	0	0	0
11	76	4	1	5	0	2	1	0	1	0	1	0	0	1.4	0	2	0	0	1	1	1	1	0	0	0	0	0	0	0	0	0	0	0	0
11	28	2	2	1	0	1	2	0	1	0	1	0	0	5.9	0	6	0	0	1	1	1	1	1	1	1	1	1	1	1	1	0	0	0	0
11	44	2	2	5	0	2	1	0	1	0	1	0	0	5.9	0	6	0	0	1	1	1	1	1	1	1	1	1	1	1	1	0	0	0	0
11	76	4	1	5	0	2	1	0	1	0	1	0	0	5.9	0	6	0	0	1	1	1	1	1	1	1	1	1	1	1	1	0	0	0	0
11	33	2	2	3	0	3	1	0	1	0	0	99	1	99	99	99	0	0	0	0	0	0	0	0	0	0	0	0	0	0	0	0	0	0
11	50	3	1	5	0	3	1	0	1	0	0	99	1	99	99	99	0	0	0	0	0	0	0	0	0	0	0	0	0	0	0	0	0	0
11	78	4	2	3	0	2	1	0	2	2	0	99	1	99	99	99	0	0	0	0	0	0	0	0	0	0	0	0	0	0	0	0	0	0
11	17	2	1	6	0	2	1	0	1	0	0	99	1	99	99	99	0	0	0	0	0	0	0	0	0	0	0	0	0	0	0	0	0	0
11	34	2	1	1	0	2	1	0	1	0	1	0	0	6	1	6	0	0	1	1	1	1	1	1	1	1	1	1	1	1	0	0	0	0
11	27	2	2	2	0	3	1	0	1	0	0	99	1	99	99	99	0	0	0	0	0	0	0	0	0	0	0	0	0	0	0	0	0	0
11	18	2	2	6	0	2	1	0	1	0	1	0	0	5.9	0	6	0	0	1	1	1	1	1	1	1	1	1	1	1	1	0	0	0	0
11	16	2	1	6	0	2	1	0	1	0	1	0	0	5.9	0	6	0	0	1	1	1	1	1	1	1	1	1	1	1	1	0	0	0	0
11	17	2	2	6	0	2	1	0	1	0	1	0	0	6	1	6	0	0	1	1	1	1	1	1	1	1	1	1	1	1	0	0	0	0
11	20	2	1	6	0	2	1	0	1	0	1	0	0	6	1	6	0	0	1	1	1	1	1	1	1	1	1	1	1	1	0	0	0	0
11	30	2	1	7	0	2	1	0	1	0	1	0	0	6.1	1	7	0	0	1	0	1	0	1	0	1	0	1	0	1	0	1	0	0	0
11	19	2	1	5	0	3	1	0	1	0	0	99	1	99	99	99	0	0	0	0	0	0	0	0	0	0	0	0	0	0	0	0	0	0
11	58	3	1	1	0	1	1	0	1	0	1	0	0	5.8	0	6	0	0	1	1	1	1	1	1	1	1	1	1	1	1	0	0	0	0
11	72	4	1	5	0	1	1	0	1	0	1	0	0	6	1	6	0	0	1	1	1	1	1	1	1	1	1	1	1	1	0	0	0	0
11	68	4	2	5	0	1	2	0	1	0	1	0	0	5.8	0	6	0	0	1	1	1	1	1	1	1	1	1	1	1	1	0	0	0	0
11	38	2	2	5	1	1	1	0	1	0	1	0	0	6.1	1	7	0	0	1	1	1	1	1	1	1	1	1	1	1	1	1	1	0	0
11	32	2	2	5	0	3	1	0	2	3	0	99	1	99	99	99	0	0	0	0	0	0	0	0	0	0	0	0	0	0	0	0	0	0
12	25	2	1	5	0	2	1	0	1	0	1	21	0	5.3	0	6	0	0	1	2	1	1	1	1	1	1	1	1	1	1	0	0	0	0
12	74	4	2	1	0	2	1	0	2	2	0	99	1	99	99	99	0	0	0	0	0	0	0	0	0	0	0	0	0	0	0	0	0	0
12	59	3	2	1	0	1	1	0	2	2	0	99	1	99	99	99	0	0	0	0	0	0	0	0	0	0	0	0	0	0	0	0	0	0
12	42	2	2	1	0	2	1	0	1	0	1	140	1	0.4	0	1	1	0	0	1	0	0	0	0	0	0	0	0	0	0	0	0	0	0
12	47	3	2	5	0	1	1	0	1	0	0	99	1	99	99	99	0	0	0	0	0	0	0	0	0	0	0	0	0	0	0	0	0	0
12	58	3	2	3	0	1	1	0	1	0	0	99	1	99	99	99	0	0	0	0	0	0	0	0	0	0	0	0	0	0	0	0	0	0
12	54	3	1	1	0	2	1	0	1	0	1	0	0	6	1	6	0	0	1	1	1	1	1	1	1	1	1	1	1	1	0	0	0	0
12	40	2	1	1	0	2	1	0	1	0	1	1	0	6	1	6	0	0	1	0	1	0	1	0	1	0	1	0	1	0	0	0	0	0
12	45	3	2	2	0	2	1	0	1	0	1	1	0	1	0	1	0	1	1	3	0	1	0	0	0	0	0	0	0	0	0	0	0	0
12	60	3	2	5	0	2	1	0	1	0	0	99	1	99	99	99	0	0	0	0	0	0	0	0	0	0	0	0	0	0	0	0	0	0
12	66	4	1	5	0	2	1	0	2	2	0	99	1	99	99	99	0	0	0	0	0	0	0	0	0	0	0	0	0	0	0	0	0	0
12	51	3	2	5	0	1	2	0	2	2	0	99	1	99	99	99	0	0	0	0	0	0	0	0	0	0	0	0	0	0	0	0	0	0
12	84	4	2	5	0	1	1	0	2	2	0	99	1	99	99	99	0	0	0	0	0	0	0	0	0	0	0	0	0	0	0	0	0	0
12	40	2	2	5	0	1	1	0	2	2	0	99	1	99	99	99	0	0	0	0	0	0	0	0	0	0	0	0	0	0	0	0	0	0
12	45	3	2	5	0	1	1	0	1	0	1	92	1	0.4	0	1	1	0	0	0	0	0	0	0	0	0	0	0	0	0	0	0	0	0
12	25	2	1	5	0	1	1	0	1	0	1	96	1	4	0	4	0	1	0	1	0	1	0	1	0	3	0	0	0	0	0	0	0	0
12	31	2	2	5	0	1	1	0	2	3	0	99	1	99	99	99	0	0	0	0	0	0	0	0	0	0	0	0	0	0	0	0	0	0
12	55	3	2	3	0	2	1	0	1	0	1	85	1	3.2	0	4	0	0	0	1	0	1	0	1	0	1	0	0	0	0	0	0	0	0
12	15	2	2	6	0	2	1	0	1	0	0	99	1	99	99	99	0	0	0	0	0	0	0	0	0	0	0	0	0	0	0	0	0	0
12	48	3	1	1	0	1	1	0	1	0	1	72	1	3.5	0	4	0	0	0	1	0	1	0	1	0	1	0	0	0	0	0	0	0	0
12	52	3	1	5	0	1	1	0	1	0	1	0	0	5.9	0	6	0	0	1	1	1	1	1	1	1	1	1	1	1	1	0	0	0	0
12	71	4	2	5	0	2	1	0	2	2	0	99	1	99	99	99	0	0	0	0	0	0	0	0	0	0	0	0	0	0	0	0	0	0
12	55	3	1	5	0	1	1	0	1	0	1	1	0	5.9	0	6	0	0	1	1	1	1	1	1	1	1	1	1	1	1	0	0	0	0
12	19	2	2	5	0	3	1	0	2	3	0	99	1	99	99	99	0	0	0	0	0	0	0	0	0	0	0	0	0	0	0	0	0	0
12	51	3	2	5	0	1	1	0	1	0	1	62	1	3.8	0	4	0	0	0	1	0	1	0	1	0	1	0	0	0	0	0	0	0	0
12	39	2	2	5	0	1	1	0	1	0	1	0	0	5.9	0	6	0	0	1	1	1	1	1	1	1	1	1	1	1	1	0	0	0	0
12	42	2	2	5	0	1	1	0	1	0	1	0	0	6	1	6	0	0	1	1	1	1	1	1	1	1	1	1	1	1	0	1	0	0
12	49	3	2	5	0	1	2	0	2	2	0	99	1	99	99	99	0	0	0	0	0	0	0	0	0	0	0	0	0	0	0	0	0	0
12	45	3	1	5	0	2	1	0	2	3	0	99	1	99	99	99	0	0	0	0	0	0	0	0	0	0	0	0	0	0	0	0	0	0
12	28	2	2	1	0	2	1	0	1	0	1	44	1	4.6	0	5	0	0	0	1	0	1	0	1	0	1	0	1	0	0	0	0	0	0
12	66	4	2	5	0	2	1	0	1	0	1	35	1	0.4	0	1	1	0	0	0	0	0	0	0	0	0	0	0	0	0	0	0	0	0
12	81	4	2	1	0	1	1	0	1	0	1	39	1	4.7	0	5	0	0	0	1	0	1	0	1	0	1	0	1	0	0	0	0	0	0
12	47	3	2	2	0	1	1	0	1	0	1	31	1	4.9	0	5	0	0	0	1	0	1	0	1	0	1	0	1	0	0	0	0	0	0
12	50	3	2	5	0	1	1	0	1	0	1	0	0	9.4	2	8	0	0	1	1	1	1	1	1	1	1	1	2	1	0	1	0	1	0
12	74	4	2	5	0	3	1	0	2	2	0	99	1	99	99	99	0	0	0	0	0	0	0	0	0	0	0	0	0	0	0	0	0	0
12	63	3	2	1	0	2	1	0	1	0	1	0	0	6	1	6	0	0	1	1	1	1	1	1	1	1	1	1	1	2	0	0	0	0
12	55	3	2	1	0	2	1	0	1	0	1	0	0	6	1	6	0	0	1	1	1	1	1	1	1	1	1	1	1	1	0	1	0	0
12	66	4	2	5	0	2	1	0	1	0	1	70	1	3.7	0	4	0	0	0	1	0	1	0	1	0	1	0	0	0	0	0	0	0	0
13	24	2	1	5	0	1	1	0	1	0	1	0	0	6	1	6	0	0	1	1	1	1	1	1	1	1	1	1	1	1	0	0	0	0
13	53	3	2	1	0	2	1	0	9	0	0	99	1	99	99	99	0	0	0	0	0	0	0	0	0	0	0	0	0	0	0	0	0	0
13	66	4	2	1	0	1	1	0	9	0	0	99	1	99	99	99	0	0	0	0	0	0	0	0	0	0	0	0	0	0	0	0	0	0
13	49	3	2	5	0	1	1	0	9	0	0	99	1	99	99	99	0	0	0	0	0	0	0	0	0	0	0	0	0	0	0	0	0	0
13	55	3	1	1	0	2	1	0	9	0	0	99	1	99	99	99	0	0	0	0	0	0	0	0	0	0	0	0	0	0	0	0	0	0
13	37	2	2	5	0	1	1	0	9	0	0	99	1	99	99	99	0	0	0	0	0	0	0	0	0	0	0	0	0	0	0	0	0	0
13	69	4	2	1	0	1	1	0	2	2	0	99	1	99	99	99	0	0	0	0	0	0	0	0	0	0	0	0	0	0	0	0	0	0
13	61	3	2	1	0	2	1	0	9	0	0	99	1	99	99	99	0	0	0	0	0	0	0	0	0	0	0	0	0	0	0	0	0	0
13	49	3	2	1	0	1	1	0	9	0	0	99	1	99	99	99	0	0	0	0	0	0	0	0	0	0	0	0	0	0	0	0	0	0
13	75	4	2	1	0	1	1	0	9	0	0	99	1	99	99	99	0	0	0	0	0	0	0	0	0	0	0	0	0	0	0	0	0	0
13	27	2	2	1	0	2	1	0	2	3	0	99	1	99	99	99	0	0	0	0	0	0	0	0	0	0	0	0	0	0	0	0	0	0
13	69	4	2	1	0	1	1	0	1	0	1	0	0	6.2	1	7	0	0	1	1	1	1	1	1	1	1	1	1	1	1	1	1	0	0
13	60	3	2	1	0	2	1	0	9	0	0	99	1	99	99	99	0	0	0	0	0	0	0	0	0	0	0	0	0	0	0	0	0	0
13	26	2	2	1	0	1	1	0	9	0	0	99	1	99	99	99	0	0	0	0	0	0	0	0	0	0	0	0	0	0	0	0	0	0
13	61	3	2	1	0	1	1	0	9	0	0	99	1	99	99	99	0	0	0	0	0	0	0	0	0	0	0	0	0	0	0	0	0	0
13	82	4	1	1	0	1	1	0	9	0	0	99	1	99	99	99	0	0	0	0	0	0	0	0	0	0	0	0	0	0	0	0	0	0
13	45	3	1	1	0	1	1	0	9	0	0	99	1	99	99	99	0	0	0	0	0	0	0	0	0	0	0	0	0	0	0	0	0	0
13	83	4	2	1	0	1	1	0	9	0	0	99	1	99	99	99	0	0	0	0	0	0	0	0	0	0	0	0	0	0	0	0	0	0
13	64	3	2	1	0	1	2	0	2	2	0	99	1	99	99	99	0	0	0	0	0	0	0	0	0	0	0	0	0	0	0	0	0	0
13	70	4	1	1	0	2	1	0	2	2	0	99	1	99	99	99	0	0	0	0	0	0	0	0	0	0	0	0	0	0	0	0	0	0
13	59	3	2	1	0	1	1	0	2	3	0	99	1	99	99	99	0	0	0	0	0	0	0	0	0	0	0	0	0	0	0	0	0	0
13	65	4	1	1	0	1	1	0	2	2	0	99	1	99	99	99	0	0	0	0	0	0	0	0	0	0	0	0	0	0	0	0	0	0
13	28	2	2	1	0	2	1	0	9	0	0	99	1	99	99	99	0	0	0	0	0	0	0	0	0	0	0	0	0	0	0	0	0	0
13	28	2	2	1	0	1	1	0	9	0	0	99	1	99	99	99	0	0	0	0	0	0	0	0	0	0	0	0	0	0	0	0	0	0
13	62	3	2	1	0	1	1	0	9	0	0	99	1	99	99	99	0	0	0	0	0	0	0	0	0	0	0	0	0	0	0	0	0	0
13	48	3	1	1	0	2	1	0	9	0	0	99	1	99	99	99	0	0	0	0	0	0	0	0	0	0	0	0	0	0	0	0	0	0
13	68	4	1	1	0	2	1	0	9	0	0	99	1	99	99	99	0	0	0	0	0	0	0	0	0	0	0	0	0	0	0	0	0	0
13	59	3	2	1	0	1	1	0	1	0	1	0	0	6.3	1	7	0	0	1	1	1	1	1	1	1	1	1	1	1	1	1	1	0	0
13	30	2	1	1	0	1	1	0	1	0	1	0	0	2	0	2	0	1	1	2	1	3	0	3	0	1	0	1	0	1	0	1	0	0
13	39	2	2	5	0	1	1	0	2	3	0	99	1	99	99	99	0	0	0	0	0	0	0	0	0	0	0	0	0	0	0	0	0	0
13	52	3	2	2	1	1	1	0	9	0	0	99	1	99	99	99	0	0	0	0	0	0	0	0	0	0	0	0	0	0	0	0	0	0
13	81	4	1	5	0	1	1	0	2	2	0	99	1	99	99	99	0	0	0	0	0	0	0	0	0	0	0	0	0	0	0	0	0	0
13	64	3	1	1	0	1	1	0	2	2	0	99	1	99	99	99	0	0	0	0	0	0	0	0	0	0	0	0	0	0	0	0	0	0
13	18	2	1	6	0	1	1	0	1	0	1	1	0	6.2	1	7	0	0	1	1	1	1	1	2	1	1	1	1	1	1	1	1	0	0
13	33	2	2	5	0	2	1	0	1	0	1	0	0	6.1	1	7	0	0	1	1	1	1	1	1	1	1	1	1	1	1	1	1	0	0
13	22	2	2	5	0	2	1	0	1	0	1	0	0	6.1	1	7	0	0	1	1	1	1	1	1	1	0	1	1	1	1	1	1	0	0
13	14	1	2	6	0	2	1	0	2	3	0	99	1	99	99	99	0	0	0	0	0	0	0	0	0	0	0	0	0	0	0	0	0	0
13	25	2	2	1	0	2	1	0	1	0	1	0	0	6.1	1	7	0	0	1	1	1	1	1	1	1	1	1	1	1	1	1	1	0	0
13	44	2	2	2	0	1	1	0	1	0	1	0	0	7.1	1	8	0	1	1	1	1	1	1	1	1	1	1	1	1	1	1	3	0	0
13	38	2	2	3	0	1	1	0	2	3	0	99	1	99	99	99	0	0	0	0	0	0	0	0	0	0	0	0	0	0	0	0	0	0
13	45	3	2	1	0	1	1	0	9	0	0	99	1	99	99	99	0	0	0	0	0	0	0	0	0	0	0	0	0	0	0	0	0	0
13	32	2	2	1	0	2	1	0	9	0	0	99	1	99	99	99	0	0	0	0	0	0	0	0	0	0	0	0	0	0	0	0	0	0
13	47	3	2	1	0	1	1	0	1	0	1	0	0	6.1	1	7	0	0	1	1	1	1	1	1	1	1	1	1	1	1	1	1	0	0
13	60	3	2	1	0	1	1	0	9	0	0	99	1	99	99	99	0	0	0	0	0	0	0	0	0	0	0	0	0	0	0	0	0	0
13	18	2	1	6	0	2	1	0	2	3	0	99	1	99	99	99	0	0	0	0	0	0	0	0	0	0	0	0	0	0	0	0	0	0
13	17	2	2	6	0	2	1	0	2	2	0	99	1	99	99	99	0	0	0	0	0	0	0	0	0	0	0	0	0	0	0	0	0	0
13	46	3	2	1	0	1	1	0	2	3	0	99	1	99	99	99	0	0	0	0	0	0	0	0	0	0	0	0	0	0	0	0	0	0
13	18	2	2	6	0	1	1	0	1	0	1	1	0	6	1	6	0	0	1	1	1	1	1	1	1	1	1	1	1	1	0	1	0	0
13	53	3	2	1	0	1	1	0	9	0	0	99	1	99	99	99	0	0	0	0	0	0	0	0	0	0	0	0	0	0	0	0	0	0
13	56	3	2	1	0	2	1	0	1	0	1	0	0	4.8	0	5	1	0	1	1	1	0	1	1	1	1	1	1	0	0	0	0	0	0
13	17	2	2	6	1	2	1	0	1	0	1	0	0	6.1	1	7	0	0	1	1	1	1	1	1	1	1	1	1	1	2	1	1	0	0
13	46	3	1	1	0	2	1	0	9	0	0	99	1	99	99	99	0	0	0	0	0	0	0	0	0	0	0	0	0	0	0	0	0	0
13	67	4	2	1	0	2	1	0	9	0	0	99	1	99	99	99	0	0	0	0	0	0	0	0	0	0	0	0	0	0	0	0	0	0
13	54	3	2	1	0	1	2	0	9	0	0	99	1	99	99	99	0	0	0	0	0	0	0	0	0	0	0	0	0	0	0	0	0	0
13	19	2	2	6	1	2	1	0	1	0	1	0	0	3	0	3	0	1	1	1	1	2	1	2	0	1	0	1	0	1	0	1	0	0
13	18	2	1	6	0	2	1	0	1	0	1	0	0	6.2	1	7	0	0	1	1	1	1	1	1	1	1	1	1	1	1	1	2	0	0
13	58	3	2	1	0	2	1	0	9	0	0	99	1	99	99	99	0	0	0	0	0	0	0	0	0	0	0	0	0	0	0	0	0	0
13	30	2	1	1	0	2	1	0	9	0	0	99	1	99	99	99	0	0	0	0	0	0	0	0	0	0	0	0	0	0	0	0	0	0
13	71	4	2	1	0	2	1	0	2	2	0	99	1	99	99	99	0	0	0	0	0	0	0	0	0	0	0	0	0	0	0	0	0	0
13	19	2	2	6	0	2	1	0	1	0	1	0	0	3	0	3	0	1	1	1	1	1	1	3	0	2	0	1	0	1	0	1	0	0
13	28	2	2	2	0	2	1	0	1	0	1	0	0	6.1	1	7	0	0	1	1	1	1	1	1	1	1	1	1	1	1	1	1	0	0
13	20	2	2	6	0	1	1	0	1	0	1	0	0	6	1	6	0	0	1	1	1	1	1	1	1	1	1	1	1	1	0	1	0	0
13	32	2	2	1	0	2	1	0	2	3	0	99	1	99	99	99	0	0	0	0	0	0	0	0	0	0	0	0	0	0	0	0	0	0
13	65	4	1	1	0	1	1	0	2	2	0	99	1	99	99	99	0	0	0	0	0	0	0	0	0	0	0	0	0	0	0	0	0	0
13	63	3	2	5	0	1	2	0	2	2	0	99	1	99	99	99	0	0	0	0	0	0	0	0	0	0	0	0	0	0	0	0	0	0
13	56	3	2	1	0	1	1	0	1	0	1	0	0	6	1	6	0	1	1	1	1	1	1	1	1	1	1	1	1	3	0	3	0	0
13	47	3	1	1	0	2	1	0	1	0	1	0	0	6.2	1	7	0	0	1	1	1	1	1	1	1	1	1	1	1	1	1	1	0	0
13	40	2	2	5	0	1	2	0	2	3	0	99	1	99	99	99	0	0	0	0	0	0	0	0	0	0	0	0	0	0	0	0	0	0
13	63	3	2	5	0	2	1	0	1	0	1	0	0	6	1	6	0	0	1	1	1	1	1	1	1	1	1	1	1	1	0	1	0	0
13	63	3	2	1	0	2	1	0	2	2	0	99	1	99	99	99	0	0	0	0	0	0	0	0	0	0	0	0	0	0	0	0	0	0
13	34	2	2	1	0	1	1	0	1	0	1	0	0	6.2	1	7	0	0	1	1	1	1	1	2	1	1	1	1	1	1	1	1	0	0
13	26	2	1	1	0	2	1	0	1	0	1	0	0	6.5	1	7	0	0	1	1	1	1	1	1	1	1	1	1	1	1	1	1	0	0
13	57	3	1	1	0	1	1	0	2	2	0	99	1	99	99	99	0	0	0	0	0	0	0	0	0	0	0	0	0	0	0	0	0	0
13	39	2	1	1	0	1	1	0	1	0	1	0	0	6.1	1	7	0	0	1	1	1	1	1	1	1	1	1	1	1	1	1	1	0	0
13	37	2	1	3	0	2	1	0	1	0	1	0	0	1.1	0	2	1	0	1	0	1	0	0	0	0	0	0	0	0	0	0	0	0	0
13	18	2	1	6	0	2	1	0	1	0	1	0	0	6.1	1	7	0	0	1	1	1	1	1	1	1	1	1	1	1	1	1	1	0	0
13	17	2	1	6	0	2	1	0	1	0	1	0	0	6.1	1	7	0	0	1	1	1	1	1	1	1	1	1	1	1	1	1	1	0	0
13	16	2	1	6	0	2	1	0	1	0	1	0	0	7.1	1	8	0	1	1	1	1	1	1	1	1	1	1	1	1	1	1	3	0	0
13	18	2	2	6	0	2	1	0	1	0	1	0	0	6.1	1	7	0	0	1	1	1	1	1	1	1	1	1	1	1	1	1	1	0	0
13	78	4	2	3	0	2	1	0	2	2	0	99	1	99	99	99	0	0	0	0	0	0	0	0	0	0	0	0	0	0	0	0	0	0
13	16	2	1	6	0	2	1	0	1	0	1	0	0	6.1	1	7	0	0	1	1	1	1	1	1	1	1	1	1	1	1	1	1	0	0
13	62	3	1	1	0	2	1	0	1	0	1	0	0	6.1	1	7	0	0	1	1	1	1	1	1	1	1	1	1	1	1	1	1	0	0
13	67	4	2	1	0	2	1	0	2	2	0	99	1	99	99	99	0	0	0	0	0	0	0	0	0	0	0	0	0	0	0	0	0	0
13	66	4	1	1	0	2	1	0	1	0	1	0	0	4	0	4	0	1	1	1	1	1	1	1	1	3	0	3	0	3	0	3	0	0
13	49	3	2	1	0	2	1	0	2	2	0	99	1	99	99	99	1	0	0	0	0	0	0	0	0	0	0	0	0	0	0	0	0	0
13	47	3	1	1	0	1	1	0	1	0	1	0	0	4	0	4	0	1	1	1	1	1	1	1	1	2	0	3	0	2	0	1	0	0
13	52	3	2	1	0	1	2	0	1	0	1	0	0	2	0	2	0	1	1	1	1	3	0	1	0	1	0	1	0	1	0	1	0	0
13	74	4	2	1	0	1	2	0	2	2	0	99	1	99	99	99	0	0	0	0	0	0	0	0	0	0	0	0	0	0	0	0	0	0
13	48	3	2	1	0	2	1	0	2	3	0	99	1	99	99	99	0	0	0	0	0	0	0	0	0	0	0	0	0	0	0	0	0	0
13	18	2	1	6	0	2	1	0	1	0	1	0	0	4	0	4	0	0	1	1	1	2	1	1	1	2	0	1	0	1	0	1	0	0
13	16	2	1	6	0	2	1	0	1	0	1	0	0	6.1	1	7	0	0	1	1	1	1	1	1	1	1	1	1	1	1	1	1	0	0
13	34	2	2	1	0	1	2	0	2	3	0	99	1	99	99	99	0	0	0	0	0	0	0	0	0	0	0	0	0	0	0	0	0	0
13	21	2	2	6	0	2	1	0	1	0	1	0	0	6.3	1	7	0	0	1	1	1	1	1	1	1	1	1	1	1	1	1	1	0	0
13	29	2	1	5	0	1	1	0	1	0	1	0	0	4	0	4	0	1	1	1	1	2	1	1	1	3	0	0	0	0	0	0	0	0
13	62	3	2	1	0	1	1	0	1	0	1	0	0	6.4	1	7	0	0	1	2	1	1	1	1	1	1	1	1	1	1	1	1	0	0
13	73	4	1	5	0	2	1	0	2	2	0	99	1	99	99	99	0	0	0	0	0	0	0	0	0	0	0	0	0	0	0	0	0	0
13	52	3	2	1	0	1	1	1	2	3	0	99	1	99	99	99	0	0	0	0	0	0	0	0	0	0	0	0	0	0	0	0	0	0
14	20	2	1	6	0	2	1	0	2	3	0	99	1	99	99	99	0	0	0	0	0	0	0	0	0	0	0	0	0	0	0	0	0	0
14	24	2	2	5	0	1	1	0	1	0	1	0	0	6.3	1	7	0	0	1	1	1	1	1	1	1	1	1	1	1	1	1	1	0	0
14	54	3	2	3	0	2	1	0	1	0	1	0	0	5.9	0	6	0	0	1	0	1	1	1	1	1	1	1	1	1	1	0	0	0	0
14	42	2	2	3	0	2	1	0	1	0	1	0	0	6.2	1	7	0	0	1	1	1	1	1	1	1	1	1	2	1	1	1	1	0	0
14	29	2	1	5	0	2	1	0	1	0	1	0	0	6.4	1	7	0	0	1	1	1	1	1	1	1	1	1	1	1	1	1	1	0	0
14	74	4	1	1	0	1	1	0	1	0	1	0	0	6.1	1	7	0	0	1	0	1	1	1	0	1	0	1	0	1	0	1	0	0	0
14	69	4	1	5	0	1	1	0	2	2	0	99	1	99	99	99	0	0	0	0	0	0	0	0	0	0	0	0	0	0	0	0	0	0
14	47	3	2	5	0	1	1	0	2	3	0	99	1	99	99	99	0	0	0	0	0	0	0	0	0	0	0	0	0	0	0	0	0	0
14	16	2	2	6	0	2	1	0	1	0	0	99	1	99	99	99	0	0	0	0	0	0	0	0	0	0	0	0	0	0	0	0	0	0
14	81	4	2	1	0	1	1	0	1	0	1	0	0	1.9	0	2	0	0	1	0	1	0	0	0	0	0	0	0	0	0	0	0	0	0
14	65	4	2	7	0	1	1	0	1	0	1	0	0	6.1	1	7	0	0	1	0	1	1	1	1	1	1	1	0	1	0	1	0	0	0
14	27	2	1	5	0	2	1	0	1	0	1	0	0	6.2	1	7	0	0	1	0	1	0	1	0	1	1	1	1	1	1	1	1	0	0
14	14	1	2	6	0	3	1	0	1	0	1	0	0	13.6	2	8	0	0	1	0	1	1	1	2	1	1	1	0	1	0	1	0	1	0
14	64	3	2	1	0	1	1	0	1	0	1	0	0	6	1	6	0	0	1	1	1	1	1	1	1	1	1	1	1	1	0	0	0	0
14	77	4	2	1	0	1	1	0	2	3	0	99	1	99	99	99	0	0	0	0	0	0	0	0	0	0	0	0	0	0	0	0	0	0
14	36	2	1	5	0	1	1	0	1	0	0	99	1	99	99	99	0	0	0	0	0	0	0	0	0	0	0	0	0	0	0	0	0	0
14	44	2	2	7	0	1	1	0	1	0	1	0	0	1	0	1	0	1	1	3	0	2	0	1	0	1	0	1	0	1	0	0	0	0
14	34	2	1	3	0	2	1	0	1	0	1	0	0	6.4	1	7	0	0	1	1	1	1	1	1	1	1	1	1	1	1	1	1	0	0
14	24	2	2	7	0	1	1	0	1	0	1	0	0	6.1	1	7	0	0	1	1	1	1	1	1	1	1	1	1	1	1	1	1	0	0
14	73	4	1	1	0	1	1	0	1	0	1	0	0	6.1	1	7	0	0	1	1	1	1	1	1	1	1	1	1	1	1	1	1	0	0
14	58	3	2	2	0	1	1	0	2	2	0	99	1	99	99	99	0	0	0	0	0	0	0	0	0	0	0	0	0	0	0	0	0	0
14	17	2	2	6	0	1	1	0	1	0	1	0	0	7.1	1	8	0	1	1	1	1	1	1	1	1	1	1	1	1	1	1	3	0	0
14	29	2	1	2	0	2	1	0	1	0	1	0	0	5.9	0	6	0	0	1	1	1	1	1	1	1	1	1	1	1	1	0	0	0	0
14	31	2	2	3	0	1	1	0	1	0	1	21	0	5	0	5	0	0	1	1	1	1	1	1	1	1	1	1	0	0	0	0	0	0
14	28	2	1	3	0	2	1	0	1	0	1	0	0	13	2	8	0	0	1	1	1	1	1	1	1	0	1	0	1	0	1	1	1	1
14	59	3	2	5	0	1	1	0	1	0	1	0	0	6.6	1	7	0	0	1	1	1	1	1	1	1	1	1	1	1	1	1	1	0	0
14	75	4	2	3	0	1	2	0	2	2	0	99	1	99	99	99	0	0	0	0	0	0	0	0	0	0	0	0	0	0	0	0	0	0
14	60	3	2	1	0	1	1	0	1	0	1	0	0	6.9	1	7	0	0	1	1	1	1	1	1	1	1	1	1	1	0	1	0	0	0
14	56	3	2	5	0	3	1	0	1	0	0	99	1	99	99	99	0	0	0	0	0	0	0	0	0	0	0	0	0	0	0	0	0	0
14	79	4	2	3	0	1	2	0	1	0	0	99	1	99	99	99	0	0	0	0	0	0	0	0	0	0	0	0	0	0	0	0	0	0
14	40	2	1	3	0	1	1	0	1	0	1	0	0	6	1	6	0	0	1	1	1	1	1	1	1	1	1	1	1	1	0	0	0	0
14	39	2	2	5	0	1	2	0	1	0	0	99	1	99	99	99	0	0	0	0	0	0	0	0	0	0	0	0	0	0	0	0	0	0
14	65	4	1	3	0	1	1	0	1	0	1	0	0	6.1	1	7	0	0	1	1	1	1	1	1	1	1	1	1	1	1	1	1	0	0
14	57	3	2	2	0	2	1	0	1	0	1	0	0	7.1	1	8	0	1	1	0	1	1	1	1	1	1	1	1	1	0	1	3	0	0
14	58	3	1	5	0	2	1	0	1	0	1	0	0	6.3	1	7	0	0	1	1	1	1	1	1	1	1	1	1	1	1	1	1	0	0
14	57	3	2	5	0	2	1	0	1	0	1	0	0	6.2	1	7	0	0	1	0	1	1	1	1	1	1	1	1	1	1	1	1	0	0
14	35	2	2	5	0	1	1	0	1	0	1	0	0	5.9	0	6	0	0	1	1	1	1	1	1	1	1	1	1	1	1	0	0	0	0
14	27	2	2	5	0	2	1	0	1	0	1	0	0	6.2	1	7	0	0	1	1	1	1	1	1	1	1	1	1	1	1	1	1	0	0
14	46	3	2	5	0	1	1	0	1	0	1	0	0	6.1	1	7	0	0	1	1	1	1	1	1	1	1	1	1	1	1	1	1	0	0
14	48	3	2	7	0	2	1	0	1	0	1	0	0	6.3	1	7	0	0	1	1	1	1	1	1	1	1	1	1	1	1	1	1	0	0
14	40	2	1	7	0	3	1	0	1	0	0	99	1	99	99	99	0	0	0	0	0	0	0	0	0	0	0	0	0	0	0	0	0	0
14	54	3	2	1	0	1	2	0	1	0	0	99	1	99	99	99	0	0	0	0	0	0	0	0	0	0	0	0	0	0	0	0	0	0
14	49	3	2	5	0	1	1	0	1	0	0	99	1	99	99	99	0	0	0	0	0	0	0	0	0	0	0	0	0	0	0	0	0	0
14	81	4	2	7	0	1	1	0	1	0	1	0	0	3	0	3	0	1	1	1	1	1	1	3	0	3	0	3	0	0	0	0	0	0
14	48	3	2	5	0	1	1	0	1	0	1	0	0	5.8	0	6	0	0	1	1	1	1	1	1	1	1	1	1	1	1	0	0	0	0
14	64	3	2	3	0	1	1	0	1	0	1	0	0	6.3	1	7	0	0	1	0	1	0	1	0	1	0	1	1	1	0	1	0	0	0
14	37	2	2	5	0	1	1	0	1	0	1	0	0	11.3	2	8	0	0	1	1	1	1	1	1	1	0	1	0	1	0	1	0	1	0
14	26	2	2	5	0	1	1	0	1	0	1	0	0	6.1	1	7	0	0	1	1	1	1	1	1	1	1	1	1	1	1	1	1	0	0
14	18	2	1	6	0	2	1	0	1	0	1	0	0	6	1	6	0	0	1	1	1	1	1	1	1	0	1	0	1	0	0	0	0	0
14	24	2	1	5	0	1	1	0	1	0	1	0	0	7.1	1	8	0	1	1	1	1	1	1	1	1	1	1	1	1	1	1	3	0	0
14	42	2	2	5	0	1	1	0	1	0	1	0	0	6.6	1	7	0	0	1	1	1	1	1	0	1	1	1	1	1	1	1	2	0	0
14	19	2	1	6	0	2	1	0	1	0	1	0	0	6.1	1	7	0	0	1	1	1	1	1	1	1	1	1	1	1	1	1	1	0	0
14	17	2	2	6	0	2	1	0	1	0	1	0	0	5.9	0	6	0	0	1	1	1	1	1	1	1	1	1	1	1	1	0	0	0	0
14	30	2	1	2	0	1	1	0	1	0	1	0	0	6	1	6	0	0	1	1	1	1	1	1	1	1	1	1	1	1	0	0	0	0
14	31	2	2	3	0	1	1	0	1	0	1	0	0	6	1	6	0	0	1	1	1	2	1	1	1	1	1	1	1	1	0	0	0	0
14	18	2	2	6	0	2	1	0	1	0	1	0	0	6	1	6	0	0	1	1	1	1	1	1	1	1	1	1	1	1	0	0	0	0
14	61	3	1	3	0	1	1	0	1	0	1	0	0	6	1	6	0	0	1	1	1	1	1	1	1	1	1	1	1	1	0	0	0	0
14	26	2	2	5	0	2	1	0	1	0	1	0	0	6.1	1	7	0	0	1	1	1	1	1	1	1	1	1	1	1	1	1	1	0	0
14	47	3	2	5	0	2	1	0	1	0	1	0	0	6.1	1	7	0	0	1	1	1	1	1	1	1	1	1	1	1	1	1	1	0	0
14	32	2	2	5	0	2	1	0	1	0	1	0	0	6	1	6	0	0	1	1	1	1	1	1	1	1	1	1	1	1	0	0	0	0
14	46	3	2	5	0	1	1	0	1	0	1	0	0	6	1	6	0	0	1	1	1	1	1	0	1	0	1	1	1	1	0	0	0	0
14	56	3	1	3	0	2	1	0	1	0	1	0	0	6	1	6	0	0	1	1	1	1	1	1	1	1	1	1	1	1	0	0	0	0
14	48	3	2	5	0	1	1	0	1	0	1	0	0	6	1	6	0	0	1	1	1	1	1	1	1	1	1	1	1	1	0	0	0	0
14	20	2	1	6	0	1	2	0	1	0	1	0	0	0.3	0	1	0	0	1	0	0	0	0	0	0	0	0	0	0	0	0	0	0	0
14	32	2	1	7	0	1	1	0	1	0	1	0	0	6.4	1	7	0	0	1	1	1	1	1	1	1	1	1	1	1	1	1	1	0	0
14	54	3	1	5	0	1	1	0	1	0	1	0	0	6.5	1	7	0	0	1	1	1	1	1	1	1	1	1	1	1	1	1	1	0	0
14	17	2	1	6	0	2	1	0	1	0	1	0	0	5.9	0	6	0	0	1	1	1	1	1	1	1	1	1	1	1	1	0	0	0	0
14	24	2	2	5	0	1	1	0	1	0	1	0	0	6	1	6	0	0	1	1	1	1	1	0	1	0	1	1	1	1	0	0	0	0
14	38	2	2	7	0	1	1	0	1	0	1	0	0	6.1	1	7	0	0	1	1	1	1	1	1	1	1	1	1	1	1	1	1	0	0
14	32	2	1	3	1	2	1	0	1	0	1	0	0	6.1	1	7	0	0	1	1	1	1	1	1	1	1	1	1	1	1	1	1	0	0
14	49	3	1	1	0	1	1	0	1	0	1	0	0	6	1	6	0	0	1	1	1	1	1	1	1	1	1	1	1	1	0	0	0	0
14	77	4	2	3	0	1	1	0	1	0	1	0	0	6	1	6	0	0	1	1	1	1	1	1	1	1	1	1	1	1	0	0	0	0
14	34	2	2	5	0	2	1	0	1	0	1	0	0	10.1	2	8	0	0	1	1	1	1	1	1	1	1	1	1	1	1	1	1	1	1
14	26	2	1	2	1	1	1	0	1	0	1	0	0	5.9	0	6	0	0	1	1	1	1	1	1	1	1	1	1	1	1	0	0	0	0
14	19	2	1	6	0	1	1	0	1	0	1	0	0	6.2	1	7	0	0	1	1	1	1	1	1	1	1	1	1	1	1	1	1	0	0
14	53	3	2	2	0	2	1	0	1	0	1	0	0	5.9	0	6	0	0	1	1	1	1	1	1	1	1	1	1	1	1	0	0	0	0
14	23	2	1	5	0	1	1	0	1	0	1	0	0	6.2	1	7	0	0	1	1	1	0	1	0	1	0	1	0	1	0	1	0	0	0
14	75	4	1	1	0	1	1	1	1	0	1	38	1	5.1	0	6	0	0	0	1	0	1	0	1	0	1	0	1	0	1	0	0	0	0
14	71	4	2	5	0	1	1	0	1	0	1	0	0	6.3	1	7	0	0	1	1	1	1	1	1	1	1	1	1	1	1	1	1	0	0
14	24	2	1	5	0	1	1	0	1	0	1	0	0	6.1	1	7	0	0	1	1	1	1	1	1	1	1	1	1	1	1	1	1	0	0
14	36	2	2	2	0	1	1	0	1	0	1	0	0	6.3	1	7	0	0	1	1	1	1	1	1	1	1	1	1	1	1	1	1	0	0
14	32	2	2	5	0	1	1	0	1	0	1	0	0	8.3	2	8	0	0	1	0	1	0	1	0	1	0	1	0	1	0	1	0	1	0
14	38	2	2	5	0	1	1	0	1	0	1	0	0	6	1	6	0	0	1	1	1	1	1	1	1	1	1	1	1	1	0	0	0	0
14	36	2	2	5	0	2	1	0	1	0	1	0	0	9.4	2	8	0	0	1	1	1	1	1	1	1	1	1	1	1	1	1	0	1	1
14	90	4	1	1	0	1	1	0	1	0	1	0	0	1.9	0	2	0	0	1	0	1	0	0	0	0	0	0	0	0	0	0	0	0	0
14	59	3	2	5	0	2	1	0	1	0	1	0	0	6.5	1	7	0	0	1	1	1	1	1	1	1	1	1	1	1	1	1	2	0	0
14	61	3	2	5	0	1	1	0	1	0	1	0	0	3.6	0	4	0	0	1	1	1	1	1	1	1	1	0	0	0	0	0	0	0	0
14	24	2	1	1	0	2	1	0	1	0	1	24	0	5.7	0	6	0	0	1	1	1	1	1	1	1	1	1	1	1	1	0	0	0	0
14	28	2	1	5	0	1	1	0	1	0	1	0	0	6.9	1	7	0	0	1	0	1	1	1	1	1	1	1	1	1	1	1	1	0	0
14	60	3	2	1	0	1	2	0	1	0	1	2	0	1.2	0	2	0	0	1	0	1	0	0	0	0	0	0	0	0	0	0	0	0	0
14	24	2	2	5	0	3	1	0	1	0	1	0	0	8.8	2	8	0	0	1	0	1	0	1	0	1	0	1	0	1	0	1	0	1	0
14	48	3	1	5	0	1	1	0	1	0	1	0	0	6.1	1	7	0	0	1	1	1	1	1	1	1	1	1	1	1	1	1	1	0	0
14	20	2	1	6	0	3	1	0	1	0	1	0	0	8.7	2	8	0	0	1	1	1	1	1	1	1	1	1	1	1	1	1	1	1	1
14	49	3	2	7	0	1	1	0	1	0	1	0	0	6.3	1	7	0	0	1	1	1	2	1	1	1	1	1	1	1	1	1	1	0	0
14	37	2	1	5	0	2	1	0	1	0	1	0	0	6.2	1	7	0	0	1	1	1	1	1	1	1	1	1	1	1	1	1	1	0	0
14	15	2	2	6	0	2	1	0	1	0	1	0	0	6.3	1	7	0	0	1	0	1	0	1	1	1	0	1	0	1	0	1	0	0	0
14	64	3	2	3	0	1	1	0	1	0	1	15	0	5.5	0	6	0	0	1	1	1	1	1	1	1	1	1	1	1	1	0	0	0	0
14	53	3	1	5	0	3	1	0	1	0	0	99	1	99	99	99	0	0	0	0	0	0	0	0	0	0	0	0	0	0	0	0	0	0
14	53	3	2	5	0	1	1	0	1	0	1	78	1	5.6	0	6	0	0	0	1	0	1	0	1	0	1	0	1	0	0	0	0	0	0
14	40	2	2	5	0	2	1	0	1	0	1	0	0	6	1	6	0	0	1	1	1	1	1	1	1	1	1	1	1	1	0	0	0	0
14	22	2	1	5	0	3	1	0	1	0	1	8	0	8	2	8	0	0	1	0	1	0	1	0	1	0	1	0	1	0	1	0	1	0
14	54	3	2	5	0	1	1	0	1	0	1	0	0	8.2	2	8	0	0	1	1	1	1	1	1	1	1	1	1	1	1	1	0	1	0
14	31	2	2	5	0	1	1	0	1	0	1	0	0	6	1	6	0	0	1	1	1	1	1	1	1	1	1	1	1	1	0	0	0	0
15	59	3	2	5	1	2	1	0	1	0	1	0	0	6.1	1	7	0	0	1	1	1	1	1	1	1	1	1	1	1	1	1	2	0	0
15	24	2	2	5	0	2	1	0	1	0	1	0	0	6	1	6	0	0	1	1	1	1	1	1	1	1	1	1	1	1	0	1	0	0
15	47	3	1	5	0	3	1	0	1	0	1	0	0	12	2	8	0	0	1	1	1	1	1	1	1	1	1	1	1	1	1	1	1	1
15	27	2	1	5	0	3	1	0	1	0	1	0	0	12	2	8	0	0	1	1	1	1	1	1	1	1	1	1	1	1	1	1	1	1
15	55	3	2	1	0	2	1	0	1	0	1	0	0	6	1	6	0	0	1	1	1	1	1	1	1	1	1	1	1	1	0	0	0	0
15	49	3	2	1	0	1	1	0	1	0	1	0	0	4	0	4	1	0	1	1	1	1	1	1	1	0	0	0	0	0	0	0	0	0
15	36	2	2	7	0	1	1	0	2	2	0	99	1	99	99	99	0	0	0	0	0	0	0	0	0	0	0	0	0	0	0	0	0	0
15	38	2	2	7	0	3	1	0	1	0	1	0	0	3	0	3	1	0	1	1	1	1	1	1	0	0	0	0	0	0	0	0	0	0
15	26	2	2	7	0	3	1	0	1	0	1	0	0	3.3	0	4	1	0	1	1	1	1	1	1	1	0	0	0	0	0	0	0	0	0
15	34	2	1	2	1	2	1	0	1	0	0	99	1	99	99	99	0	0	0	0	0	0	0	0	0	0	0	0	0	0	0	0	0	0
15	24	2	1	5	0	2	1	0	1	0	1	0	0	6	1	6	0	0	1	1	1	1	1	1	1	1	1	1	1	1	0	0	0	0
15	46	3	1	1	0	2	1	0	1	0	1	0	0	1.6	0	2	0	0	1	1	1	1	0	0	0	0	0	0	0	0	0	0	0	0
15	69	4	1	5	0	1	1	0	1	0	1	0	0	6	1	6	0	0	1	1	1	1	1	1	1	1	1	1	1	1	0	0	0	0
15	50	3	1	2	0	2	1	0	1	0	0	99	1	99	99	99	0	0	0	0	0	0	0	0	0	0	0	0	0	0	0	0	0	0
15	65	4	1	1	0	2	1	0	1	0	1	0	0	1.2	0	2	0	0	1	1	1	1	0	0	0	0	0	0	0	0	0	0	0	0
15	78	4	1	7	0	1	1	0	1	0	1	0	0	2	0	2	1	1	1	1	1	1	0	3	0	0	0	0	0	0	0	0	0	0
15	89	4	2	3	0	1	1	0	2	1	0	99	1	99	99	99	0	0	0	0	0	0	0	0	0	0	0	0	0	0	0	0	0	0
15	58	3	2	1	0	2	1	0	1	0	1	0	0	6	1	6	0	0	1	1	1	1	1	1	1	1	1	1	1	1	0	1	0	0
15	53	3	2	5	1	1	1	0	1	0	1	0	0	6	1	6	0	0	1	1	1	1	1	1	1	1	1	1	1	1	0	1	0	0
15	56	3	1	3	0	2	1	0	1	0	1	0	0	6	1	6	0	0	1	1	1	1	1	1	1	1	1	1	1	1	0	1	0	0
15	70	4	2	3	0	2	1	0	1	0	1	0	0	6	1	6	0	0	1	1	1	1	1	1	1	1	1	1	1	1	0	1	0	0
15	65	4	2	1	0	2	1	0	1	0	1	0	0	2.1	0	3	0	0	1	1	1	0	1	0	0	0	0	0	0	0	0	0	0	0
15	58	3	2	1	0	1	1	0	1	0	1	0	0	6	1	6	0	0	1	1	1	1	1	1	1	1	1	1	1	1	0	1	0	0
15	61	3	1	5	0	2	1	0	1	0	1	0	0	6	1	6	0	0	1	1	1	1	1	1	1	1	1	1	1	1	0	0	0	0
15	32	2	2	5	0	2	1	0	2	3	0	99	1	99	99	99	0	0	0	0	0	0	0	0	0	0	0	0	0	0	0	0	0	0
15	55	3	1	3	0	2	1	0	1	0	0	99	1	99	99	99	0	0	0	0	0	0	0	0	0	0	0	0	0	0	0	0	0	0
15	30	2	2	1	0	2	1	0	1	0	1	0	0	6	1	6	0	0	1	1	1	1	1	1	1	1	1	1	1	1	0	1	0	0
15	58	3	1	1	0	2	1	0	1	0	1	0	0	1.1	0	2	1	0	1	1	1	1	0	0	0	0	0	0	0	0	0	0	0	0
15	31	2	1	2	0	2	1	0	1	0	0	99	1	99	99	99	0	0	0	0	0	0	0	0	0	0	0	0	0	0	0	0	0	0
15	62	3	2	3	0	2	1	0	1	0	1	0	0	2	0	2	0	1	1	1	1	3	0	1	0	0	0	0	0	0	0	0	0	0
15	44	2	1	5	0	2	1	1	1	0	1	2	0	6.2	1	7	0	0	1	1	1	1	1	1	1	1	1	1	1	1	1	1	0	0
15	52	3	2	2	0	2	1	0	1	0	1	0	0	7.1	1	8	0	1	1	1	1	1	1	1	1	1	1	1	1	1	1	3	0	0
15	21	2	2	6	0	1	1	0	1	0	1	0	0	6	1	6	0	0	1	1	1	1	1	1	1	1	1	1	1	1	0	0	0	0
15	45	3	2	7	0	1	1	0	1	0	1	0	0	6	1	6	0	0	1	1	1	1	1	1	1	1	1	1	1	1	0	0	0	0
15	49	3	2	5	0	3	1	0	9	0	0	99	1	99	99	99	0	0	0	0	0	0	0	0	0	0	0	0	0	0	0	0	0	0
15	35	2	2	5	0	2	1	0	2	3	0	99	1	99	99	99	0	0	0	0	0	0	0	0	0	0	0	0	0	0	0	0	0	0
15	35	2	2	2	0	1	1	0	2	3	0	99	1	99	99	99	0	0	0	0	0	0	0	0	0	0	0	0	0	0	0	0	0	0
15	21	2	2	6	0	1	1	0	2	3	0	99	1	99	99	99	0	0	0	0	0	0	0	0	0	0	0	0	0	0	0	0	0	0
15	45	3	2	1	0	3	1	0	1	0	1	0	0	0.9	0	1	1	0	1	0	0	0	0	0	0	0	0	0	0	0	0	0	0	0
15	17	2	1	6	0	1	1	0	1	0	1	0	0	6	1	6	0	0	1	1	1	1	1	1	1	1	1	1	1	1	0	0	0	0
15	25	2	2	5	0	1	1	0	1	0	1	0	0	6	1	6	0	0	1	1	1	1	1	1	1	1	1	1	1	1	0	0	0	0
15	38	2	2	5	0	1	1	0	1	0	1	0	0	7.1	1	8	0	1	1	1	1	0	1	1	1	1	1	3	0	0	1	0	1	0
15	18	2	2	6	0	2	1	0	1	0	0	99	1	99	99	99	0	0	0	0	0	0	0	0	0	0	0	0	0	0	0	0	0	0
15	23	2	1	5	1	2	1	0	2	3	0	99	1	99	99	99	0	0	0	0	0	0	0	0	0	0	0	0	0	0	0	0	0	0
16	69	4	2	1	0	1	1	0	1	0	0	99	1	99	99	99	0	0	0	0	0	0	0	0	0	0	0	0	0	0	0	0	0	0
16	44	2	2	2	0	1	1	0	1	0	0	99	1	99	99	99	0	0	0	0	0	0	0	0	0	0	0	0	0	0	0	0	0	0
16	55	3	1	1	0	1	1	0	2	2	0	99	1	99	99	99	0	0	0	0	0	0	0	0	0	0	0	0	0	0	0	0	0	0
16	28	2	1	5	0	2	1	0	2	1	0	99	1	99	99	99	0	0	0	0	0	0	0	0	0	0	0	0	0	0	0	0	0	0
16	48	3	2	5	0	2	1	0	2	2	0	99	1	99	99	99	0	0	0	0	0	0	0	0	0	0	0	0	0	0	0	0	0	0
16	74	4	1	1	0	1	1	0	2	2	0	99	1	99	99	99	0	0	0	0	0	0	0	0	0	0	0	0	0	0	0	0	0	0
16	56	3	2	5	0	1	1	0	2	2	0	99	1	99	99	99	0	0	0	0	0	0	0	0	0	0	0	0	0	0	0	0	0	0
16	51	3	2	5	0	2	1	0	1	0	0	99	1	99	99	99	0	0	0	0	0	0	0	0	0	0	0	0	0	0	0	0	0	0
16	66	4	1	5	0	1	1	0	1	0	1	0	0	5.9	0	6	0	0	1	1	1	1	1	1	1	1	1	1	1	1	0	0	0	0
16	19	2	1	6	0	2	1	0	2	3	0	99	1	99	99	99	0	0	0	0	0	0	0	0	0	0	0	0	0	0	0	0	0	0
16	61	3	2	1	0	1	1	0	1	0	1	0	0	1.8	0	2	0	0	1	1	1	1	0	0	0	0	0	0	0	0	0	0	0	0
16	23	2	2	5	0	2	1	0	1	0	1	0	0	6	1	6	0	0	1	1	1	1	1	1	1	1	1	1	1	1	0	0	0	0
16	50	3	2	5	0	1	2	0	1	0	0	99	1	99	99	99	0	0	0	0	0	0	0	0	0	0	0	0	0	0	0	0	0	0
16	50	3	2	5	0	1	1	0	2	2	0	99	1	99	99	99	0	0	0	0	0	0	0	0	0	0	0	0	0	0	0	0	0	0
16	41	2	2	5	0	1	1	0	1	0	1	0	0	7.5	1	8	0	0	1	1	1	1	1	1	1	1	1	1	1	1	1	1	1	1
16	78	4	2	1	0	2	1	0	2	2	0	99	1	99	99	99	0	0	0	0	0	0	0	0	0	0	0	0	0	0	0	0	0	0
16	42	2	2	5	0	2	1	0	1	0	1	0	0	3	0	3	0	1	1	0	1	0	1	3	0	0	0	0	0	1	0	3	0	0
16	32	2	1	2	0	3	1	0	1	0	1	0	0	2	0	2	0	0	1	1	1	1	0	0	0	0	0	0	0	0	0	0	0	0
16	78	4	2	3	0	2	1	0	1	0	1	1	0	6	1	6	0	0	1	1	1	1	1	1	1	1	1	1	1	1	0	0	0	0
16	46	3	2	2	0	1	1	0	1	0	1	0	0	6	1	6	0	0	1	1	1	1	1	0	1	1	1	0	1	1	0	0	0	0
16	23	2	2	2	1	1	1	0	2	3	0	99	1	99	99	99	0	0	0	0	0	0	0	0	0	0	0	0	0	0	0	0	0	0
16	40	2	2	2	0	1	1	0	1	0	1	0	0	6	1	6	0	0	1	1	1	1	1	1	1	1	1	1	1	1	0	0	0	0
16	49	3	2	5	0	1	1	0	1	0	0	99	1	99	99	99	0	0	0	0	0	0	0	0	0	0	0	0	0	0	0	0	0	0
16	56	3	1	1	0	2	1	0	1	0	1	0	0	1.9	0	2	0	0	1	1	1	1	0	0	0	0	0	0	0	0	0	0	0	0
16	21	2	2	5	0	1	1	0	1	0	1	0	0	6	1	6	0	0	1	1	1	1	1	1	1	1	1	1	1	1	0	0	0	0
16	48	3	2	5	0	2	1	0	1	0	1	0	0	5.7	0	6	0	0	1	1	1	1	1	1	1	1	1	1	1	1	0	0	0	0
16	19	2	1	2	0	1	1	0	1	0	1	0	0	2	0	2	0	0	1	1	1	1	0	0	0	0	0	0	0	0	0	0	0	0
16	47	3	2	1	0	1	1	0	1	0	1	0	0	6.5	1	7	0	0	1	1	1	1	1	1	1	1	1	1	1	1	1	2	0	0
16	47	3	2	3	0	1	1	0	1	0	1	1	0	0.2	0	1	0	0	1	1	0	0	0	0	0	0	0	0	0	0	0	0	0	0
16	50	3	2	5	0	1	1	0	2	3	0	99	1	99	99	99	0	0	0	0	0	0	0	0	0	0	0	0	0	0	0	0	0	0
16	74	4	2	3	0	1	1	0	1	0	1	1	0	6	1	6	0	0	1	1	1	1	1	1	1	1	1	1	1	1	0	0	0	0
16	27	2	1	2	0	1	1	0	1	0	1	0	0	6.3	1	7	0	0	1	1	1	1	1	1	1	1	1	1	1	1	1	0	0	0
16	66	4	2	1	0	1	1	0	1	0	1	0	0	4	0	4	0	1	1	1	1	1	1	1	1	3	0	0	0	0	0	0	0	0
16	70	4	2	1	0	1	1	0	1	0	1	0	0	3	0	3	0	1	1	1	1	1	1	3	0	3	0	0	0	0	0	0	0	0
16	64	3	2	5	0	1	1	0	1	0	1	0	0	6.7	1	7	0	0	1	1	1	1	1	1	1	1	1	1	1	1	1	1	0	0
16	52	3	1	5	0	1	1	0	1	0	1	0	0	6.6	1	7	0	0	1	1	1	1	1	1	1	1	1	1	1	1	1	1	0	0
16	16	2	1	6	0	2	1	0	1	0	1	0	0	6	1	6	0	0	1	1	1	1	1	1	1	1	1	1	1	1	0	0	0	0
16	44	2	2	5	0	1	1	0	1	0	1	0	0	7.1	1	8	0	1	1	1	1	1	1	1	1	0	1	1	1	1	1	3	0	0
16	28	2	2	2	0	1	1	0	1	0	1	0	0	6.2	1	7	0	0	1	1	1	1	1	1	1	1	1	1	1	1	1	1	0	0
16	24	2	1	5	0	1	1	0	1	0	1	0	0	6.2	1	7	0	0	1	1	1	1	1	1	1	1	1	1	1	1	1	1	0	0
16	36	2	2	1	0	1	1	0	2	1	0	99	1	99	99	99	0	0	0	0	0	0	0	0	0	0	0	0	0	0	0	0	0	0
16	42	2	1	5	0	1	1	0	1	0	0	99	1	99	99	99	0	0	0	0	0	0	0	0	0	0	0	0	0	0	0	0	0	0
16	51	3	2	5	0	1	2	0	1	0	0	99	1	99	99	99	0	0	0	0	0	0	0	0	0	0	0	0	0	0	0	0	0	0
16	55	3	1	5	0	1	1	0	1	0	1	0	0	1.6	0	2	0	0	1	1	1	1	0	0	0	0	0	0	0	0	0	0	0	0
16	77	4	1	5	0	1	1	0	1	0	1	0	0	4.4	0	5	0	0	1	1	1	1	1	1	1	1	1	1	0	0	0	0	0	0
16	43	2	2	2	0	1	1	0	1	0	1	0	0	7.1	1	8	0	1	1	1	1	1	1	1	1	0	1	1	1	1	1	3	0	0
16	66	4	2	3	0	2	1	0	1	0	1	0	0	6	1	6	0	0	1	1	1	1	1	1	1	1	1	1	1	1	0	0	0	0
16	29	2	2	2	0	2	1	0	1	0	1	0	0	6.1	1	7	0	0	1	1	1	1	1	1	1	1	1	1	1	1	1	0	0	0
16	54	3	2	2	0	1	1	0	1	0	1	0	0	6.7	1	7	0	0	1	1	1	1	1	1	1	1	1	1	1	1	1	1	0	0
16	16	2	2	6	0	2	1	0	1	0	1	0	0	6	1	6	0	0	1	1	1	1	1	1	1	1	1	1	1	1	0	0	0	0
16	56	3	2	5	0	1	1	0	1	0	1	0	0	6	1	6	0	0	1	1	1	1	1	1	1	1	1	1	1	1	0	0	0	0
16	37	2	2	1	0	1	1	1	2	1	0	99	1	99	99	99	0	0	0	0	0	0	0	0	0	0	0	0	0	0	0	0	0	0
16	40	2	2	1	0	2	1	0	1	0	1	0	0	7.1	1	8	0	1	1	1	1	1	1	1	1	1	1	1	1	1	1	3	0	0
16	56	3	1	5	0	2	1	0	1	0	1	0	0	8.8	2	8	0	0	1	1	1	1	1	1	1	1	1	1	1	0	1	0	1	0
16	75	4	2	5	0	1	1	0	1	0	1	1	0	6	1	6	0	0	1	1	1	1	1	1	1	1	1	0	1	1	0	0	0	0
16	33	2	1	5	0	1	1	0	1	0	1	0	0	7.1	1	8	0	1	1	0	1	0	1	1	1	1	1	1	1	1	1	3	0	0
16	33	2	1	5	0	1	1	0	1	0	1	0	0	6.2	1	7	0	0	1	1	1	1	1	1	1	1	1	1	1	1	1	1	0	0
16	46	3	2	3	0	1	1	0	1	0	1	0	0	5	0	5	0	1	1	1	1	1	1	1	1	1	1	3	0	1	0	3	0	0
16	30	2	1	5	0	1	1	0	2	1	0	99	1	99	99	99	0	0	0	0	0	0	0	0	0	0	0	0	0	0	0	0	0	0
17	64	3	2	1	0	3	1	0	1	0	0	99	1	99	99	99	0	0	0	0	0	0	0	0	0	0	0	0	0	0	0	0	0	0
17	57	3	2	1	0	2	1	0	1	0	0	99	1	99	99	99	0	0	0	0	0	0	0	0	0	0	0	0	0	0	0	0	0	0
17	78	4	2	1	0	1	2	0	1	0	0	99	1	99	99	99	0	0	0	0	0	0	0	0	0	0	0	0	0	0	0	0	0	0
17	81	4	2	1	0	1	1	0	2	1	0	99	1	99	99	99	0	0	0	0	0	0	0	0	0	0	0	0	0	0	0	0	0	0
17	31	2	1	2	0	1	1	0	2	3	0	99	1	99	99	99	0	0	0	0	0	0	0	0	0	0	0	0	0	0	0	0	0	0
17	34	2	1	5	0	2	1	0	1	0	0	99	1	99	99	99	0	0	0	0	0	0	0	0	0	0	0	0	0	0	0	0	0	0
17	43	2	1	5	0	2	1	0	2	3	0	99	1	99	99	99	0	0	0	0	0	0	0	0	0	0	0	0	0	0	0	0	0	0
17	74	4	2	1	0	1	1	0	2	1	0	99	1	99	99	99	0	0	0	0	0	0	0	0	0	0	0	0	0	0	0	0	0	0
17	71	4	1	1	0	1	1	0	2	3	0	99	1	99	99	99	0	0	0	0	0	0	0	0	0	0	0	0	0	0	0	0	0	0
17	84	4	2	1	0	1	1	0	2	1	0	99	1	99	99	99	0	0	0	0	0	0	0	0	0	0	0	0	0	0	0	0	0	0
17	87	4	2	1	0	1	1	0	2	1	0	99	1	99	99	99	0	0	0	0	0	0	0	0	0	0	0	0	0	0	0	0	0	0
17	54	3	2	1	0	1	1	0	2	3	0	99	1	99	99	99	0	0	0	0	0	0	0	0	0	0	0	0	0	0	0	0	0	0
17	90	4	2	1	0	1	1	0	2	1	0	99	1	99	99	99	0	0	0	0	0	0	0	0	0	0	0	0	0	0	0	0	0	0
17	80	4	2	1	0	1	1	0	1	0	0	99	1	99	99	99	0	0	0	0	0	0	0	0	0	0	0	0	0	0	0	0	0	0
17	39	2	1	2	0	2	1	0	1	0	0	99	1	99	99	99	0	0	0	0	0	0	0	0	0	0	0	0	0	0	0	0	0	0
17	33	2	2	1	0	1	1	0	2	3	0	99	1	99	99	99	0	0	0	0	0	0	0	0	0	0	0	0	0	0	0	0	0	0
17	77	4	2	1	0	2	1	0	2	1	0	99	1	99	99	99	0	0	0	0	0	0	0	0	0	0	0	0	0	0	0	0	0	0
17	84	4	1	1	0	3	1	0	2	1	0	99	1	99	99	99	0	0	0	0	0	0	0	0	0	0	0	0	0	0	0	0	0	0
17	36	2	2	5	0	1	1	0	2	3	0	99	1	99	99	99	0	0	0	0	0	0	0	0	0	0	0	0	0	0	0	0	0	0
17	72	4	2	1	0	1	1	0	1	0	0	99	1	99	99	99	0	0	0	0	0	0	0	0	0	0	0	0	0	0	0	0	0	0
17	35	2	2	1	0	1	1	0	1	0	0	99	1	99	99	99	0	0	0	0	0	0	0	0	0	0	0	0	0	0	0	0	0	0
17	25	2	2	2	0	1	1	0	1	0	1	33	1	3.4	0	4	1	0	0	0	0	0	0	0	0	0	0	0	0	0	0	0	0	0
17	48	3	2	2	0	1	1	0	2	3	0	99	1	99	99	99	0	0	0	0	0	0	0	0	0	0	0	0	0	0	0	0	0	0
17	69	4	1	1	0	2	1	0	1	0	0	99	1	99	99	99	0	0	0	0	0	0	0	0	0	0	0	0	0	0	0	0	0	0
17	64	3	2	1	0	2	1	0	1	0	1	15	0	1.7	0	2	1	0	1	0	1	0	0	0	0	0	0	0	0	0	0	0	0	0
17	14	1	2	6	0	1	1	0	1	0	1	14	0	5.8	0	6	1	0	1	0	1	0	1	0	1	0	1	0	1	0	0	0	0	0
17	51	3	2	2	0	2	1	1	2	3	0	99	1	99	99	99	0	0	0	0	0	0	0	0	0	0	0	0	0	0	0	0	0	0
17	47	3	2	2	0	3	1	0	9	0	0	99	1	99	99	99	0	0	0	0	0	0	0	0	0	0	0	0	0	0	0	0	0	0
17	65	4	1	5	0	1	1	0	9	0	0	99	1	99	99	99	0	0	0	0	0	0	0	0	0	0	0	0	0	0	0	0	0	0
17	79	4	2	1	0	1	1	0	1	0	1	56	1	2	0	2	1	0	0	0	0	0	0	0	0	0	0	0	0	0	0	0	0	0
17	31	2	2	1	0	3	1	0	2	3	0	99	1	99	99	99	0	0	0	0	0	0	0	0	0	0	0	0	0	0	0	0	0	0
17	45	3	2	2	0	2	1	0	1	0	0	99	1	99	99	99	0	0	0	0	0	0	0	0	0	0	0	0	0	0	0	0	0	0
17	81	4	2	3	0	1	1	0	2	3	0	99	1	99	99	99	0	0	0	0	0	0	0	0	0	0	0	0	0	0	0	0	0	0
18	22	2	2	5	0	2	1	0	1	0	1	0	0	2	0	2	0	1	1	2	1	2	0	1	0	2	0	1	0	2	0	2	0	1
18	41	2	2	5	0	2	1	0	1	0	1	0	0	6.3	1	7	0	0	1	2	1	1	1	1	1	1	1	1	1	2	1	0	0	0
18	17	2	2	6	0	3	1	0	1	0	1	0	0	2	0	2	0	1	1	2	1	2	0	0	0	0	0	0	0	0	0	0	0	0
18	37	2	2	2	0	1	1	0	1	0	1	0	0	2	0	2	0	1	1	2	1	2	0	2	0	2	0	1	0	2	0	0	0	0
18	55	3	1	5	0	1	1	0	1	0	1	1	0	2	0	2	0	1	1	2	1	2	0	2	0	1	0	2	0	1	0	1	0	1
18	69	4	2	1	0	2	1	0	1	0	1	3	0	2	0	2	0	1	1	2	1	2	0	2	0	2	0	1	0	2	0	1	0	0
18	73	4	2	5	0	2	1	0	1	0	1	3	0	2	0	2	0	1	1	2	1	2	0	1	0	2	0	1	0	1	0	1	0	1
18	73	4	2	1	0	1	2	0	1	0	1	0	0	2	0	2	0	1	1	2	1	2	0	1	0	2	0	1	0	1	0	1	0	1
18	29	2	1	2	0	2	1	0	1	0	1	0	0	5	0	5	0	1	1	2	1	0	1	1	1	2	1	2	0	1	0	1	0	1
18	43	2	1	2	0	1	1	0	1	0	1	0	0	2	0	2	0	1	1	2	1	2	0	1	0	1	0	1	0	2	0	1	0	1
18	35	2	2	5	0	2	1	0	1	0	1	0	0	9.7	2	8	0	0	1	1	1	1	1	1	1	2	1	1	1	0	1	1	1	1
18	45	3	2	5	0	1	1	0	1	0	1	0	0	9.6	2	8	0	0	1	2	1	1	1	0	1	1	1	1	1	0	1	0	1	1
18	77	4	2	1	0	1	1	0	1	0	1	0	0	2	0	2	0	1	1	2	1	2	0	1	0	2	0	1	0	1	0	1	0	1
18	28	2	1	5	0	3	1	0	1	0	1	0	0	2	0	2	0	1	1	2	1	2	0	2	0	2	0	1	0	2	0	1	0	1
18	70	4	2	5	0	1	1	0	1	0	1	0	0	2	0	2	0	1	1	2	1	2	0	1	0	0	0	0	0	0	0	0	0	0
18	56	3	1	2	1	1	1	0	1	0	1	0	0	2	0	2	0	1	1	0	1	2	0	1	0	2	0	1	0	1	0	1	0	1
18	26	2	1	2	0	2	2	0	1	0	1	0	0	2	0	2	0	1	1	2	1	2	0	1	0	2	0	1	0	1	0	1	0	1
18	25	2	2	5	0	1	1	0	1	0	1	0	0	1.1	0	2	1	0	1	1	1	1	0	0	0	0	0	0	0	0	0	0	0	0
18	76	4	2	1	0	3	1	0	1	0	1	0	0	2	0	2	0	1	1	2	1	2	0	2	0	1	0	2	0	1	0	1	0	1
18	66	4	2	5	0	1	1	0	1	0	1	0	0	2	0	2	0	1	1	2	1	2	0	2	0	1	0	1	0	1	0	1	0	1
18	72	4	2	1	0	2	1	0	1	0	1	0	0	2	0	2	0	1	1	2	1	2	0	2	0	1	0	2	0	1	0	1	0	1
18	88	4	1	1	0	1	1	0	1	0	1	0	0	5.4	0	6	0	0	1	2	1	1	1	2	1	1	1	1	1	1	0	0	0	0
18	66	4	1	1	0	2	1	0	1	0	1	0	0	8.4	2	8	0	0	1	2	1	1	1	2	1	1	1	1	1	1	1	1	1	1
18	64	3	2	1	0	3	1	0	1	0	1	0	0	2	0	2	0	1	1	2	1	2	0	1	0	1	0	1	0	1	0	0	0	0
18	61	3	2	1	0	1	1	0	1	0	1	1	0	2	0	2	0	1	1	2	1	2	0	1	0	2	0	2	0	1	0	1	0	1
18	58	3	2	5	0	1	1	0	1	0	1	1	0	2	0	2	0	1	1	2	1	2	0	1	0	2	0	1	0	1	0	1	0	1
18	27	2	2	5	0	1	1	0	1	0	1	0	0	7.7	1	8	0	0	1	1	1	1	1	1	1	1	1	1	1	1	1	1	1	1
18	28	2	2	2	0	1	1	0	1	0	1	0	0	2	0	2	1	0	1	1	1	0	0	0	0	0	0	0	0	0	0	0	0	0
19	46	3	2	5	0	1	1	0	2	1	0	99	1	99	99	99	0	0	0	0	0	0	0	0	0	0	0	0	0	0	0	0	0	0
19	92	4	1	3	0	2	1	0	2	2	0	99	1	99	99	99	0	0	0	0	0	0	0	0	0	0	0	0	0	0	0	0	0	0
19	29	2	2	2	0	3	1	0	2	3	0	99	1	99	99	99	0	0	0	0	0	0	0	0	0	0	0	0	0	0	0	0	0	0
19	55	3	2	1	0	1	2	0	1	0	0	99	1	99	99	99	0	0	0	0	0	0	0	0	0	0	0	0	0	0	0	0	0	0
19	84	4	2	1	0	2	1	0	2	2	0	99	1	99	99	99	0	0	0	0	0	0	0	0	0	0	0	0	0	0	0	0	0	0
19	29	2	2	7	0	3	1	0	1	0	0	99	1	99	99	99	0	0	0	0	0	0	0	0	0	0	0	0	0	0	0	0	0	0
19	69	4	2	1	0	2	1	0	2	2	0	99	1	99	99	99	0	0	0	0	0	0	0	0	0	0	0	0	0	0	0	0	0	0
19	74	4	2	1	0	3	1	0	2	2	0	99	1	99	99	99	0	0	0	0	0	0	0	0	0	0	0	0	0	0	0	0	0	0
19	22	2	2	5	0	1	2	0	1	0	0	99	1	99	99	99	0	0	0	0	0	0	0	0	0	0	0	0	0	0	0	0	0	0
19	81	4	1	1	0	2	1	0	2	2	0	99	1	99	99	99	0	0	0	0	0	0	0	0	0	0	0	0	0	0	0	0	0	0
19	33	2	2	7	0	1	1	0	1	0	0	99	1	99	99	99	0	0	0	0	0	0	0	0	0	0	0	0	0	0	0	0	0	0
19	32	2	1	2	0	1	1	0	1	0	0	99	1	99	99	99	0	0	0	0	0	0	0	0	0	0	0	0	0	0	0	0	0	0
19	43	2	2	2	0	3	1	0	1	0	0	99	1	99	99	99	0	0	0	0	0	0	0	0	0	0	0	0	0	0	0	0	0	0
19	50	3	1	2	0	2	1	0	1	0	0	99	1	99	99	99	0	0	0	0	0	0	0	0	0	0	0	0	0	0	0	0	0	0
19	65	4	2	1	0	3	1	0	1	0	0	99	1	99	99	99	0	0	0	0	0	0	0	0	0	0	0	0	0	0	0	0	0	0
19	23	2	2	2	0	2	1	0	1	0	0	99	1	99	99	99	0	0	0	0	0	0	0	0	0	0	0	0	0	0	0	0	0	0
19	31	2	2	5	0	1	1	0	1	0	0	99	1	99	99	99	0	0	0	0	0	0	0	0	0	0	0	0	0	0	0	0	0	0
19	41	2	2	2	0	2	1	0	1	0	0	99	1	99	99	99	0	0	0	0	0	0	0	0	0	0	0	0	0	0	0	0	0	0
19	45	3	2	7	0	2	1	0	1	0	0	99	1	99	99	99	0	0	0	0	0	0	0	0	0	0	0	0	0	0	0	0	0	0
19	24	2	2	5	0	3	1	0	1	0	0	99	1	99	99	99	0	0	0	0	0	0	0	0	0	0	0	0	0	0	0	0	0	0
19	47	3	2	5	0	1	1	0	1	0	0	99	1	99	99	99	0	0	0	0	0	0	0	0	0	0	0	0	0	0	0	0	0	0
19	32	2	2	2	0	1	2	0	1	0	0	99	1	99	99	99	0	0	0	0	0	0	0	0	0	0	0	0	0	0	0	0	0	0
19	17	2	2	5	0	2	1	0	2	1	0	99	1	99	99	99	0	0	0	0	0	0	0	0	0	0	0	0	0	0	0	0	0	0
19	26	2	2	2	0	2	1	0	1	0	0	99	1	99	99	99	0	0	0	0	0	0	0	0	0	0	0	0	0	0	0	0	0	0
19	77	4	2	1	0	1	1	0	2	2	0	99	1	99	99	99	0	0	0	0	0	0	0	0	0	0	0	0	0	0	0	0	0	0
19	60	3	2	1	0	3	1	0	2	1	0	99	1	99	99	99	0	0	0	0	0	0	0	0	0	0	0	0	0	0	0	0	0	0
19	47	3	2	2	0	2	1	0	1	0	0	99	1	99	99	99	0	0	0	0	0	0	0	0	0	0	0	0	0	0	0	0	0	0
19	21	2	1	2	0	1	1	0	1	0	0	99	1	99	99	99	0	0	0	0	0	0	0	0	0	0	0	0	0	0	0	0	0	0
19	23	2	2	5	0	2	1	0	1	0	0	99	1	99	99	99	0	0	0	0	0	0	0	0	0	0	0	0	0	0	0	0	0	0
19	32	2	2	2	0	2	1	0	1	0	0	99	1	99	99	99	0	0	0	0	0	0	0	0	0	0	0	0	0	0	0	0	0	0
19	47	3	1	1	0	3	1	0	1	0	0	99	1	99	99	99	0	0	0	0	0	0	0	0	0	0	0	0	0	0	0	0	0	0
19	69	4	2	2	0	1	1	0	2	2	0	99	1	99	99	99	0	0	0	0	0	0	0	0	0	0	0	0	0	0	0	0	0	0
19	26	2	2	7	0	1	1	0	1	0	0	99	1	99	99	99	0	0	0	0	0	0	0	0	0	0	0	0	0	0	0	0	0	0
19	19	2	2	5	0	1	1	0	1	0	0	99	1	99	99	99	0	0	0	0	0	0	0	0	0	0	0	0	0	0	0	0	0	0
19	49	3	2	2	0	3	1	0	1	0	0	99	1	99	99	99	0	0	0	0	0	0	0	0	0	0	0	0	0	0	0	0	0	0
19	31	2	1	2	0	1	1	0	1	0	0	99	1	99	99	99	0	0	0	0	0	0	0	0	0	0	0	0	0	0	0	0	0	0
19	81	4	2	1	0	1	1	0	2	2	0	99	1	99	99	99	0	0	0	0	0	0	0	0	0	0	0	0	0	0	0	0	0	0
19	26	2	1	2	0	1	1	0	1	0	0	99	1	99	99	99	0	0	0	0	0	0	0	0	0	0	0	0	0	0	0	0	0	0
19	29	2	2	5	0	1	2	0	1	0	0	99	1	99	99	99	0	0	0	0	0	0	0	0	0	0	0	0	0	0	0	0	0	0
19	45	3	2	2	0	1	1	0	1	0	0	99	1	99	99	99	0	0	0	0	0	0	0	0	0	0	0	0	0	0	0	0	0	0
19	31	2	2	2	0	1	1	0	1	0	1	0	0	6.7	1	7	0	0	1	1	1	1	1	1	1	1	1	1	1	1	1	1	0	0
19	17	2	1	2	0	1	1	0	2	3	0	99	1	99	99	99	0	0	0	0	0	0	0	0	0	0	0	0	0	0	0	0	0	0
19	20	2	1	2	0	1	1	0	1	0	0	99	1	99	99	99	0	0	0	0	0	0	0	0	0	0	0	0	0	0	0	0	0	0
19	46	3	1	2	0	1	1	0	1	0	1	0	0	6	1	6	0	0	1	1	1	1	1	1	1	1	1	1	1	1	0	0	0	0
19	45	3	2	1	0	2	1	0	1	0	0	99	1	99	99	99	0	0	0	0	0	0	0	0	0	0	0	0	0	0	0	0	0	0
19	74	4	1	1	0	3	1	0	2	2	0	99	1	99	99	99	0	0	0	0	0	0	0	0	0	0	0	0	0	0	0	0	0	0
19	77	4	2	5	0	3	1	0	2	2	0	99	1	99	99	99	0	0	0	0	0	0	0	0	0	0	0	0	0	0	0	0	0	0
19	47	3	1	2	0	2	1	0	1	0	0	99	1	99	99	99	0	0	0	0	0	0	0	0	0	0	0	0	0	0	0	0	0	0
19	67	4	2	1	0	1	1	0	2	2	0	99	1	99	99	99	0	0	0	0	0	0	0	0	0	0	0	0	0	0	0	0	0	0
19	19	2	1	2	0	3	1	0	1	0	0	99	1	99	99	99	0	0	0	0	0	0	0	0	0	0	0	0	0	0	0	0	0	0
19	45	3	2	2	0	1	1	0	1	0	0	99	1	99	99	99	0	0	0	0	0	0	0	0	0	0	0	0	0	0	0	0	0	0
19	21	2	2	2	0	1	1	0	1	0	1	0	0	7	1	7	0	0	1	0	1	1	1	1	1	1	1	1	1	1	1	1	0	1
19	60	3	2	5	0	1	1	0	2	2	0	99	1	99	99	99	0	0	0	0	0	0	0	0	0	0	0	0	0	0	0	0	0	0
19	29	2	1	2	0	1	1	0	1	0	1	0	0	9.2	2	8	0	0	1	1	1	1	1	1	1	1	1	1	1	1	1	1	1	1
19	31	2	2	2	0	3	1	0	1	0	1	0	0	1.4	0	2	0	0	1	0	1	0	0	0	0	0	0	0	0	0	0	0	0	0
19	33	2	2	5	0	1	1	0	1	0	1	0	0	11.5	2	8	0	0	1	1	1	1	1	1	1	1	1	1	1	1	1	1	1	1
19	21	2	2	2	0	1	1	0	1	0	1	0	0	5.5	0	6	0	0	1	1	1	0	1	1	1	1	1	1	1	1	0	0	0	0
19	38	2	2	3	0	2	1	0	2	2	0	99	1	99	99	99	0	0	0	0	0	0	0	0	0	0	0	0	0	0	0	0	0	0
19	48	3	1	3	0	3	1	0	1	0	1	0	0	1.2	0	2	0	0	1	0	1	0	0	0	0	0	0	0	0	0	0	0	0	0
19	60	3	2	1	0	1	1	0	1	0	1	0	0	4	0	4	0	0	1	1	1	1	1	1	1	0	0	0	0	0	0	0	0	0
19	32	2	2	2	0	2	1	0	1	0	1	0	0	3	0	3	0	1	1	0	1	0	1	2	0	2	0	0	0	0	0	0	0	0
19	19	2	2	2	0	3	1	0	1	0	0	99	1	99	99	99	0	0	0	0	0	0	0	0	0	0	0	0	0	0	0	0	0	0
19	49	3	2	5	0	1	2	0	1	0	0	99	1	99	99	99	0	0	0	0	0	0	0	0	0	0	0	0	0	0	0	0	0	0
19	20	2	2	6	0	1	1	0	1	0	1	0	0	10.7	2	8	0	0	1	1	1	1	1	1	1	1	1	1	1	1	1	1	1	1
19	29	2	2	7	0	1	1	0	1	0	1	0	0	5.3	0	6	0	0	1	1	1	1	1	1	1	1	1	0	1	0	0	0	0	0
19	25	2	2	2	0	2	1	0	1	0	1	0	0	3.5	0	4	0	0	1	1	1	1	1	1	1	1	0	0	0	0	0	0	0	0
19	77	4	2	5	0	1	1	0	1	0	1	0	0	6.4	1	7	0	0	1	1	1	1	1	1	1	1	1	1	1	1	1	1	0	0
19	66	4	1	1	0	1	1	0	1	0	1	0	0	6.7	1	7	0	0	1	1	1	1	1	1	1	1	1	1	1	1	1	1	0	0
19	51	3	2	2	0	1	1	0	1	0	1	0	0	6.1	1	7	0	0	1	1	1	1	1	1	1	1	1	1	1	1	1	1	0	0
19	64	3	2	1	0	1	1	0	1	0	0	99	1	99	99	99	0	0	0	0	0	0	0	0	0	0	0	0	0	0	0	0	0	0
19	47	3	1	5	0	1	1	0	1	0	1	0	0	3	0	3	0	0	1	1	1	1	1	0	0	0	0	0	0	0	0	0	0	0
19	31	2	2	5	0	1	1	0	1	0	0	99	1	99	99	99	0	0	0	0	0	0	0	0	0	0	0	0	0	0	0	0	0	0
19	32	2	1	5	0	1	1	0	1	0	1	0	0	4.8	0	5	0	0	1	1	1	1	1	0	1	0	1	0	0	0	0	0	0	0
19	31	2	2	2	0	3	1	0	1	0	1	0	0	4.8	0	5	0	0	1	0	1	1	1	1	1	0	1	0	0	0	0	0	0	0
19	24	2	2	1	0	2	1	0	1	0	0	99	1	99	99	99	0	0	0	0	0	0	0	0	0	0	0	0	0	0	0	0	0	0
19	26	2	2	2	0	3	1	0	1	0	1	0	0	5.8	0	6	0	0	1	0	1	1	1	1	1	1	1	1	1	1	0	0	0	0
19	19	2	1	6	0	3	1	0	1	0	1	0	0	6	1	6	0	0	1	0	1	1	1	1	1	1	1	1	1	1	0	0	0	0
19	78	4	2	1	0	1	1	0	1	0	1	0	0	2.9	0	3	0	0	1	0	1	1	1	1	0	0	0	0	0	0	0	0	0	0
19	50	3	1	2	0	3	1	0	1	0	1	0	0	3.1	0	4	0	0	1	0	1	0	1	0	1	0	0	0	0	0	0	0	0	0
19	22	2	1	5	0	3	1	0	1	0	0	99	1	99	99	99	0	0	0	0	0	0	0	0	0	0	0	0	0	0	0	0	0	0
19	41	2	2	2	0	1	1	0	1	0	1	0	0	1.9	0	2	0	0	1	1	1	1	0	0	0	0	0	0	0	0	0	0	0	0
19	77	4	2	1	0	1	2	0	2	2	0	99	1	99	99	99	0	0	0	0	0	0	0	0	0	0	0	0	0	0	0	0	0	0
19	26	2	2	2	0	1	1	0	1	0	1	0	0	4.9	0	5	0	0	1	0	1	0	1	0	1	0	1	0	0	0	0	0	0	0
19	65	4	1	5	0	1	1	0	1	0	1	0	0	9.2	2	8	0	0	1	0	1	1	1	1	1	1	1	1	1	1	1	1	1	1
19	47	3	2	5	0	1	1	0	1	0	0	99	1	99	99	99	0	0	0	0	0	0	0	0	0	0	0	0	0	0	0	0	0	0
19	89	4	2	1	0	1	1	0	1	0	1	0	0	1.1	0	2	0	0	1	0	1	0	0	0	0	0	0	0	0	0	0	0	0	0
19	45	3	1	1	0	1	1	0	1	0	1	0	0	4	0	4	0	0	1	0	1	0	1	0	1	0	0	0	0	0	0	0	0	0
19	18	2	1	6	0	1	1	0	1	0	1	0	0	6	1	6	0	0	1	1	1	1	1	1	1	1	1	1	1	1	0	0	0	0
19	19	2	2	5	0	2	1	0	1	0	0	99	1	99	99	99	0	0	0	0	0	0	0	0	0	0	0	0	0	0	0	0	0	0
19	19	2	2	5	0	2	1	0	1	0	1	0	0	2.4	0	3	0	0	1	1	1	1	1	1	0	0	0	0	0	0	0	0	0	0
19	23	2	1	5	0	2	1	0	1	0	1	0	0	6.2	1	7	0	0	1	1	1	1	1	1	1	1	1	1	1	1	1	1	0	0
19	57	3	2	2	0	2	1	0	1	0	0	99	1	99	99	99	0	0	0	0	0	0	0	0	0	0	0	0	0	0	0	0	0	0
19	51	3	2	7	0	1	1	0	1	0	0	99	1	99	99	99	0	0	0	0	0	0	0	0	0	0	0	0	0	0	0	0	0	0
19	17	2	1	2	0	1	1	0	1	0	1	0	0	3.1	0	4	0	0	1	1	1	1	1	1	1	1	0	0	0	0	0	0	0	0
19	54	3	2	5	0	1	1	0	2	3	0	99	1	99	99	99	0	0	0	0	0	0	0	0	0	0	0	0	0	0	0	0	0	0
19	42	2	1	2	0	2	1	0	1	0	1	0	0	6.3	1	7	0	0	1	1	1	1	1	1	1	1	1	1	1	1	1	1	0	0
19	49	3	2	2	0	2	1	0	1	0	1	0	0	0.6	0	1	0	0	1	1	0	0	0	0	0	0	0	0	0	0	0	0	0	0
19	62	3	1	1	0	3	1	0	1	0	1	0	0	7	1	7	0	0	1	1	1	1	1	1	1	1	1	1	1	1	1	1	0	1
19	45	3	2	2	0	1	1	0	1	0	1	0	0	5.8	0	6	0	0	1	1	1	1	1	1	1	1	1	1	1	1	0	0	0	0
19	68	4	2	1	0	3	2	0	2	1	0	99	1	99	99	99	0	0	0	0	0	0	0	0	0	0	0	0	0	0	0	0	0	0
19	34	2	2	2	0	1	2	0	1	0	1	0	0	1.2	0	2	0	0	1	1	1	1	0	0	0	0	0	0	0	0	0	0	0	0
19	58	3	2	2	0	2	1	0	1	0	1	0	0	8.7	2	8	0	0	1	1	1	1	1	1	1	1	1	1	1	1	1	1	1	0
19	22	2	1	2	0	2	1	0	1	0	0	99	1	99	99	99	0	0	0	0	0	0	0	0	0	0	0	0	0	0	0	0	0	0
19	65	4	2	3	0	2	1	0	1	0	1	0	0	6	1	6	0	0	1	1	1	1	1	1	1	1	1	1	1	1	0	1	0	0
19	49	3	2	2	0	2	1	0	1	0	1	0	0	5.9	0	6	0	0	1	1	1	1	1	1	1	1	1	1	1	1	0	0	0	0
19	28	2	2	7	0	1	1	0	1	0	1	0	0	7.3	1	8	0	0	1	1	1	1	1	1	1	1	1	1	1	0	1	0	1	0
19	24	2	1	1	0	2	1	0	1	0	1	0	0	6.2	1	7	0	0	1	1	1	1	1	1	1	1	1	1	1	1	1	1	0	0
19	43	2	2	1	0	1	1	0	1	0	1	0	0	8.5	2	8	0	0	1	1	1	2	1	1	1	1	1	1	1	1	1	1	1	0
19	26	2	1	2	0	2	1	0	2	3	0	99	1	99	99	99	0	0	0	0	0	0	0	0	0	0	0	0	0	0	0	0	0	0
19	20	2	2	2	0	1	1	0	2	3	0	99	1	99	99	99	0	0	0	0	0	0	0	0	0	0	0	0	0	0	0	0	0	0
19	26	2	2	2	0	2	1	0	1	0	1	0	0	6.5	1	7	0	0	1	1	1	1	1	1	1	1	1	1	1	1	1	1	0	0
19	36	2	2	5	0	1	1	0	2	3	0	99	1	99	99	99	0	0	0	0	0	0	0	0	0	0	0	0	0	0	0	0	0	0
19	54	3	2	3	0	3	1	0	2	2	0	99	1	99	99	99	0	0	0	0	0	0	0	0	0	0	0	0	0	0	0	0	0	0
19	73	4	2	1	0	2	1	0	1	0	1	0	0	5.3	0	6	0	0	1	1	1	1	1	1	1	1	1	1	1	1	0	0	0	0
19	24	2	1	5	0	1	1	0	1	0	1	0	0	6.1	1	7	0	0	1	1	1	1	1	1	1	1	1	1	1	1	1	0	0	0
19	55	3	1	5	0	2	1	0	1	0	1	0	0	6.5	1	7	0	0	1	1	1	1	1	1	1	1	1	1	1	1	1	1	0	0
19	88	4	2	1	0	1	1	0	2	2	0	99	1	99	99	99	0	0	0	0	0	0	0	0	0	0	0	0	0	0	0	0	0	0
19	49	3	2	2	0	2	1	0	1	0	1	0	0	6.6	1	7	0	0	1	1	1	1	1	1	1	1	1	1	1	1	1	1	0	0
19	19	2	1	5	0	1	1	0	1	0	0	99	1	99	99	99	0	0	0	0	0	0	0	0	0	0	0	0	0	0	0	0	0	0
20	84	4	2	1	0	2	1	0	1	0	0	99	1	99	99	99	0	0	0	0	0	0	0	0	0	0	0	0	0	0	0	0	0	0
20	69	4	2	1	0	1	1	0	1	0	0	99	1	99	99	99	0	0	0	0	0	0	0	0	0	0	0	0	0	0	0	0	0	0
20	81	4	2	3	0	3	1	0	1	0	0	99	1	99	99	99	0	0	0	0	0	0	0	0	0	0	0	0	0	0	0	0	0	0
20	69	4	2	1	0	1	2	0	1	0	1	1	0	14.2	2	8	0	0	1	1	1	1	1	1	1	1	1	1	1	1	1	1	1	1
20	82	4	2	1	0	1	2	0	2	1	0	99	1	99	99	99	0	0	0	0	0	0	0	0	0	0	0	0	0	0	0	0	0	0
20	67	4	1	1	0	1	1	0	1	0	0	99	1	99	99	99	0	0	0	0	0	0	0	0	0	0	0	0	0	0	0	0	0	0
20	68	4	2	1	0	1	1	0	1	0	0	99	1	99	99	99	0	0	0	0	0	0	0	0	0	0	0	0	0	0	0	0	0	0
20	61	3	2	1	0	1	1	1	1	0	1	0	0	14.1	2	8	0	0	1	1	1	1	1	1	1	1	1	0	1	0	1	0	1	0
20	52	3	2	2	0	3	1	0	1	0	1	1	0	14	2	8	0	0	1	1	1	1	1	1	1	1	1	1	1	1	1	1	1	1
20	49	3	2	1	0	1	1	0	1	0	0	99	1	99	99	99	0	0	0	0	0	0	0	0	0	0	0	0	0	0	0	0	0	0
20	67	4	1	1	0	3	1	0	1	0	0	99	1	99	99	99	0	0	0	0	0	0	0	0	0	0	0	0	0	0	0	0	0	0
20	20	2	1	6	0	2	1	0	1	0	1	0	0	14	2	8	0	0	1	1	1	1	1	1	1	1	1	1	1	1	1	1	1	1
20	48	3	1	1	0	1	1	0	1	0	1	32	1	12.9	2	8	0	0	0	1	0	1	0	1	0	0	0	0	0	0	0	0	0	0
20	54	3	1	1	0	3	1	0	1	0	1	24	0	13.2	2	8	0	0	1	1	1	1	1	1	1	1	1	1	1	1	1	1	1	1
20	66	4	1	1	1	3	1	0	2	3	0	99	1	99	99	99	0	0	0	0	0	0	0	0	0	0	0	0	0	0	0	0	0	0
20	69	4	2	1	0	2	1	0	1	0	0	99	1	99	99	99	0	0	0	0	0	0	0	0	0	0	0	0	0	0	0	0	0	0
20	22	2	1	7	1	2	1	0	1	0	1	0	0	2.9	0	3	0	0	1	1	1	1	1	1	0	0	0	0	0	0	0	0	0	0
20	17	2	2	7	0	2	1	0	1	0	0	99	1	99	99	99	0	0	0	0	0	0	0	0	0	0	0	0	0	0	0	0	0	0
20	66	4	2	1	0	2	1	0	1	0	1	14	0	13.4	2	8	0	0	1	1	1	1	1	1	1	1	1	1	1	1	1	1	1	1
20	61	3	1	3	0	2	2	0	1	0	1	6	0	3.8	0	4	0	0	1	1	1	1	1	0	1	0	0	0	0	0	0	0	0	0
20	55	3	2	1	0	2	1	0	1	0	1	12	0	13.4	2	8	0	0	1	1	1	1	1	1	1	1	1	1	1	1	1	1	1	1
20	84	4	2	1	0	1	1	0	1	0	1	12	0	13.4	2	8	0	0	1	0	1	0	1	0	1	0	1	0	1	0	1	0	1	0
20	83	4	2	1	0	1	1	0	1	0	0	99	1	99	99	99	0	0	0	0	0	0	0	0	0	0	0	0	0	0	0	0	0	0
20	81	4	2	1	0	1	1	0	1	0	0	99	1	99	99	99	0	0	0	0	0	0	0	0	0	0	0	0	0	0	0	0	0	0
20	66	4	2	1	0	1	1	0	1	0	0	99	1	99	99	99	0	0	0	0	0	0	0	0	0	0	0	0	0	0	0	0	0	0
20	85	4	2	3	0	1	1	0	1	0	0	99	1	99	99	99	0	0	0	0	0	0	0	0	0	0	0	0	0	0	0	0	0	0
20	62	3	2	1	0	3	1	0	1	0	0	99	1	99	99	99	0	0	0	0	0	0	0	0	0	0	0	0	0	0	0	0	0	0
20	71	4	1	1	0	1	1	0	1	0	1	0	0	13.8	2	8	0	0	1	1	1	1	1	1	1	1	1	1	1	1	1	1	1	1
20	56	3	1	1	0	1	1	0	1	0	1	19	0	13.1	2	8	0	0	1	1	1	1	1	1	1	1	1	1	1	1	1	1	1	1
20	49	3	2	1	0	3	1	0	1	0	1	1	0	13.7	2	8	0	0	1	1	1	1	1	1	1	1	1	1	1	1	1	1	1	1
20	60	3	2	1	0	1	1	0	1	0	0	99	1	99	99	99	0	0	0	0	0	0	0	0	0	0	0	0	0	0	0	0	0	0
20	59	3	2	1	0	2	2	0	1	0	1	12	0	13.3	2	8	0	0	1	1	1	1	1	1	1	1	1	1	1	1	1	1	1	1
20	23	2	2	3	0	2	1	0	1	0	0	99	1	99	99	99	0	0	0	0	0	0	0	0	0	0	0	0	0	0	0	0	0	0
20	64	3	1	1	0	1	1	0	1	0	0	99	1	99	99	99	0	0	0	0	0	0	0	0	0	0	0	0	0	0	0	0	0	0
20	75	4	2	1	0	1	1	0	1	0	1	0	0	13.5	2	8	0	0	1	1	1	1	1	1	1	1	1	1	1	1	1	0	1	0
20	34	2	1	3	0	1	1	0	1	0	1	39	1	12.2	2	8	0	0	0	0	0	0	0	0	0	0	0	0	0	0	0	0	0	0
20	27	2	1	1	0	1	1	0	1	0	1	42	1	12.1	2	8	0	0	0	1	0	1	0	0	0	0	0	0	0	0	0	0	0	0
20	37	2	2	1	0	1	1	0	1	0	1	9	0	5	0	5	1	1	1	1	1	0	1	1	1	1	1	3	0	0	0	0	0	0
20	78	4	2	1	0	3	1	0	2	3	0	99	1	99	99	99	0	0	0	0	0	0	0	0	0	0	0	0	0	0	0	0	0	0
20	74	4	1	1	0	1	1	1	1	0	1	16	0	13	2	8	0	0	1	1	1	1	1	1	1	1	1	1	1	1	1	0	1	0
20	19	2	1	6	0	3	1	0	1	0	1	15	0	12.9	2	8	0	0	1	1	1	1	1	1	1	1	1	1	1	1	1	1	1	1
20	68	4	2	1	0	3	1	0	1	0	0	99	1	99	99	99	0	0	0	0	0	0	0	0	0	0	0	0	0	0	0	0	0	0
20	66	4	1	1	0	1	1	0	1	0	0	99	1	99	99	99	0	0	0	0	0	0	0	0	0	0	0	0	0	0	0	0	0	0
20	73	4	2	3	0	1	1	0	1	0	0	99	1	99	99	99	0	0	0	0	0	0	0	0	0	0	0	0	0	0	0	0	0	0
20	65	4	2	1	0	1	2	0	1	0	0	99	1	99	99	99	0	0	0	0	0	0	0	0	0	0	0	0	0	0	0	0	0	0
20	71	4	2	7	0	1	1	1	1	0	1	43	1	11.9	2	8	0	0	0	1	0	1	0	1	0	1	0	1	0	1	0	1	0	1
20	72	4	2	7	0	1	1	0	2	2	0	99	1	99	99	99	0	0	0	0	0	0	0	0	0	0	0	0	0	0	0	0	0	0
20	68	4	2	3	0	2	1	0	1	0	0	99	1	99	99	99	0	0	0	0	0	0	0	0	0	0	0	0	0	0	0	0	0	0
20	65	4	2	1	0	2	1	0	1	0	0	99	1	99	99	99	0	0	0	0	0	0	0	0	0	0	0	0	0	0	0	0	0	0
20	80	4	2	1	0	1	1	0	2	2	0	99	1	99	99	99	0	0	0	0	0	0	0	0	0	0	0	0	0	0	0	0	0	0
20	47	3	1	1	0	1	1	0	2	3	0	99	1	99	99	99	0	0	0	0	0	0	0	0	0	0	0	0	0	0	0	0	0	0
20	88	4	2	1	0	1	1	0	1	0	0	99	1	99	99	99	0	0	0	0	0	0	0	0	0	0	0	0	0	0	0	0	0	0
20	58	3	2	3	0	2	1	0	1	0	1	12	0	0.6	0	1	0	0	1	1	0	0	0	0	0	0	0	0	0	0	0	0	0	0
20	24	2	1	7	0	2	1	0	1	0	1	0	0	13.2	2	8	0	0	1	1	1	0	1	0	1	0	1	0	1	0	1	0	1	0
20	32	2	2	7	0	1	1	0	1	0	0	99	1	99	99	99	0	0	0	0	0	0	0	0	0	0	0	0	0	0	0	0	0	0
20	22	2	2	2	0	1	1	1	1	0	1	7	0	12.8	2	8	0	0	1	1	1	1	1	1	1	1	1	1	1	1	1	0	1	0
20	66	4	2	1	0	1	1	0	1	0	0	99	1	99	99	99	0	0	0	0	0	0	0	0	0	0	0	0	0	0	0	0	0	0
20	55	3	1	3	0	2	1	0	1	0	0	99	1	99	99	99	0	0	0	0	0	0	0	0	0	0	0	0	0	0	0	0	0	0
20	63	3	1	1	0	1	1	0	2	3	0	99	1	99	99	99	0	0	0	0	0	0	0	0	0	0	0	0	0	0	0	0	0	0
20	76	4	1	3	0	1	1	0	2	2	0	99	1	99	99	99	0	0	0	0	0	0	0	0	0	0	0	0	0	0	0	0	0	0
20	62	3	1	1	0	1	1	0	1	0	1	7	0	12.7	2	8	0	0	1	1	1	1	1	1	1	1	1	1	1	1	1	0	1	0
20	39	2	1	1	0	2	1	0	1	0	1	138	1	8.3	2	8	0	0	0	1	0	1	0	1	0	1	0	1	0	1	0	1	0	0
20	84	4	1	3	0	1	1	0	1	0	0	99	1	99	99	99	0	0	0	0	0	0	0	0	0	0	0	0	0	0	0	0	0	0
20	27	2	1	2	0	1	1	0	1	0	1	11	0	12.5	2	8	0	0	1	1	1	1	1	1	1	1	1	1	1	1	1	1	1	1
20	81	4	2	3	0	1	1	0	1	0	0	99	1	99	99	99	0	0	0	0	0	0	0	0	0	0	0	0	0	0	0	0	0	0
20	22	2	2	1	0	3	1	0	2	3	0	99	1	99	99	99	0	0	0	0	0	0	0	0	0	0	0	0	0	0	0	0	0	0
20	27	2	1	1	0	2	1	0	1	0	0	99	1	99	99	99	0	0	0	0	0	0	0	0	0	0	0	0	0	0	0	0	0	0
20	78	4	2	1	0	1	1	1	1	0	0	99	1	99	99	99	0	0	0	0	0	0	0	0	0	0	0	0	0	0	0	0	0	0
20	70	4	2	1	0	1	1	0	1	0	1	25	0	12	2	8	0	0	1	0	1	0	1	0	1	0	1	0	1	0	1	0	1	0
20	79	4	2	3	0	1	1	0	1	0	0	99	1	99	99	99	0	0	0	0	0	0	0	0	0	0	0	0	0	0	0	0	0	0
20	28	2	2	2	0	2	1	0	1	0	1	38	1	0.8	0	1	0	0	0	1	0	0	0	0	0	0	0	0	0	0	0	0	0	0
20	50	3	2	1	0	1	2	1	1	0	1	0	0	1.3	0	2	0	0	1	1	1	0	0	0	0	0	0	0	0	0	0	0	0	0
20	32	2	1	1	0	3	1	0	1	0	0	99	1	99	99	99	0	0	0	0	0	0	0	0	0	0	0	0	0	0	0	0	0	0
20	70	4	2	1	0	1	1	0	1	0	1	0	0	1.2	0	2	0	0	1	1	1	0	0	0	0	0	0	0	0	0	0	0	0	0
20	26	2	1	1	1	2	1	0	1	0	0	99	1	99	99	99	0	0	0	0	0	0	0	0	0	0	0	0	0	0	0	0	0	0
20	59	3	1	1	0	1	1	0	1	0	0	99	1	99	99	99	0	0	0	0	0	0	0	0	0	0	0	0	0	0	0	0	0	0
20	70	4	2	1	0	1	1	0	1	0	1	120	1	8.7	2	8	0	0	0	0	0	0	0	0	0	0	0	0	0	0	0	0	0	0
20	74	4	2	3	0	2	1	0	1	0	0	99	1	99	99	99	0	0	0	0	0	0	0	0	0	0	0	0	0	0	0	0	0	0
20	54	3	2	2	0	1	1	0	1	0	0	99	1	99	99	99	0	0	0	0	0	0	0	0	0	0	0	0	0	0	0	0	0	0
20	60	3	2	3	0	1	1	1	1	0	0	99	1	99	99	99	0	0	0	0	0	0	0	0	0	0	0	0	0	0	0	0	0	0
20	69	4	2	1	0	1	1	1	1	0	0	99	1	99	99	99	0	0	0	0	0	0	0	0	0	0	0	0	0	0	0	0	0	0
20	60	3	2	1	0	1	1	0	1	0	1	0	0	12.5	2	8	0	0	1	1	1	1	1	1	1	1	1	0	1	1	1	0	1	0
20	67	4	1	1	0	2	1	0	1	0	0	99	1	99	99	99	0	0	0	0	0	0	0	0	0	0	0	0	0	0	0	0	0	0
20	76	4	1	1	0	1	1	0	2	3	0	99	1	99	99	99	0	0	0	0	0	0	0	0	0	0	0	0	0	0	0	0	0	0
20	78	4	1	3	0	1	1	0	1	0	0	99	1	99	99	99	0	0	0	0	0	0	0	0	0	0	0	0	0	0	0	0	0	0
20	51	3	2	2	0	3	1	0	1	0	1	36	1	11.3	2	8	0	0	0	1	0	1	0	1	0	1	0	1	0	1	0	1	0	1
20	63	3	2	1	0	3	1	0	2	3	0	99	1	99	99	99	0	0	0	0	0	0	0	0	0	0	0	0	0	0	0	0	0	0
20	65	4	2	1	0	1	1	0	1	0	0	99	1	99	99	99	0	0	0	0	0	0	0	0	0	0	0	0	0	0	0	0	0	0
20	63	3	2	1	0	2	1	0	1	0	1	32	1	3.2	0	4	0	0	0	1	0	1	0	1	0	0	0	0	0	0	0	0	0	0
20	28	2	1	1	0	1	1	0	1	0	0	99	1	99	99	99	0	0	0	0	0	0	0	0	0	0	0	0	0	0	0	0	0	0
20	83	4	1	3	0	1	1	0	1	0	0	99	1	99	99	99	0	0	0	0	0	0	0	0	0	0	0	0	0	0	0	0	0	0
20	24	2	1	3	0	2	1	0	1	0	1	21	0	11.6	2	8	0	0	1	1	1	1	1	1	1	1	1	2	1	0	1	0	1	0
20	70	4	2	1	0	2	1	0	1	0	0	99	1	99	99	99	0	0	0	0	0	0	0	0	0	0	0	0	0	0	0	0	0	0
20	76	4	2	1	0	1	2	0	1	0	0	99	1	99	99	99	0	0	0	0	0	0	0	0	0	0	0	0	0	0	0	0	0	0
20	86	4	2	1	0	1	1	0	1	0	0	99	1	99	99	99	0	0	0	0	0	0	0	0	0	0	0	0	0	0	0	0	0	0
20	69	4	2	1	0	1	1	0	1	0	1	2	0	4	0	4	0	0	1	1	1	1	1	1	1	1	0	0	0	0	0	0	0	0
20	82	4	2	1	0	1	1	0	1	0	1	19	0	11.6	2	8	0	0	1	1	1	1	1	1	1	1	1	1	1	1	1	1	1	1
20	78	4	2	2	0	1	2	1	1	0	0	99	1	99	99	99	0	0	0	0	0	0	0	0	0	0	0	0	0	0	0	0	0	0
20	61	3	2	1	0	1	1	0	2	3	0	99	1	99	99	99	0	0	0	0	0	0	0	0	0	0	0	0	0	0	0	0	0	0
20	89	4	2	1	0	2	1	0	1	0	0	99	1	99	99	99	0	0	0	0	0	0	0	0	0	0	0	0	0	0	0	0	0	0
20	76	4	1	1	0	1	1	0	1	0	1	106	1	8.5	2	8	0	0	0	0	0	0	0	0	0	0	0	0	0	0	0	0	0	0
20	79	4	1	1	0	1	1	0	1	0	0	99	1	99	99	99	0	0	0	0	0	0	0	0	0	0	0	0	0	0	0	0	0	0
20	68	4	2	1	0	1	1	0	1	0	0	99	1	99	99	99	0	0	0	0	0	0	0	0	0	0	0	0	0	0	0	0	0	0
20	28	2	1	1	1	1	1	1	1	0	1	6	0	11.6	2	8	0	0	1	1	1	1	1	1	1	1	1	1	1	1	1	1	1	1
20	35	2	1	2	0	2	1	0	1	0	1	3	0	11.7	2	8	0	0	1	1	1	1	1	1	1	1	1	0	1	0	1	0	1	0
20	80	4	2	3	0	2	1	0	1	0	0	99	1	99	99	99	0	0	0	0	0	0	0	0	0	0	0	0	0	0	0	0	0	0
20	46	3	2	1	0	2	2	0	1	0	0	99	1	99	99	99	0	0	0	0	0	0	0	0	0	0	0	0	0	0	0	0	0	0
20	68	4	1	7	0	2	1	0	1	0	1	1	0	1.7	0	2	0	0	1	0	1	0	0	0	0	0	0	0	0	0	0	0	0	0
20	81	4	2	1	0	2	1	0	1	0	0	99	1	99	99	99	0	0	0	0	0	0	0	0	0	0	0	0	0	0	0	0	0	0
20	58	3	2	1	0	1	1	1	1	0	0	99	1	99	99	99	0	0	0	0	0	0	0	0	0	0	0	0	0	0	0	0	0	0
20	64	3	2	1	1	1	1	0	2	3	0	99	1	99	99	99	0	0	0	0	0	0	0	0	0	0	0	0	0	0	0	0	0	0
20	87	4	2	3	0	1	1	0	1	0	0	99	1	99	99	99	0	0	0	0	0	0	0	0	0	0	0	0	0	0	0	0	0	0
20	82	4	1	1	0	1	1	0	1	0	0	99	1	99	99	99	0	0	0	0	0	0	0	0	0	0	0	0	0	0	0	0	0	0
20	87	4	2	3	0	1	1	0	1	0	0	99	1	99	99	99	0	0	0	0	0	0	0	0	0	0	0	0	0	0	0	0	0	0
20	22	2	2	7	0	1	1	0	1	0	0	99	1	99	99	99	0	0	0	0	0	0	0	0	0	0	0	0	0	0	0	0	0	0
20	85	4	2	1	0	1	1	0	1	0	0	99	1	99	99	99	0	0	0	0	0	0	0	0	0	0	0	0	0	0	0	0	0	0
20	73	4	2	3	0	2	2	0	1	0	0	99	1	99	99	99	0	0	0	0	0	0	0	0	0	0	0	0	0	0	0	0	0	0
20	43	2	1	2	0	2	1	0	1	0	1	0	0	11.5	2	8	0	0	1	1	1	0	1	1	1	1	1	1	1	1	1	1	1	0
20	52	3	1	1	0	2	1	0	1	0	1	0	0	11.5	2	8	0	0	1	1	1	1	1	1	1	1	1	1	1	0	1	0	1	0
20	66	4	2	7	0	1	1	0	1	0	0	99	1	99	99	99	0	0	0	0	0	0	0	0	0	0	0	0	0	0	0	0	0	0
20	76	4	1	3	0	1	1	0	2	1	0	99	1	99	99	99	0	0	0	0	0	0	0	0	0	0	0	0	0	0	0	0	0	0
20	20	2	2	2	0	2	1	0	1	0	0	99	1	99	99	99	0	0	0	0	0	0	0	0	0	0	0	0	0	0	0	0	0	0
20	68	4	1	1	0	2	1	0	1	0	0	99	1	99	99	99	0	0	0	0	0	0	0	0	0	0	0	0	0	0	0	0	0	0
20	26	2	1	1	0	1	1	0	1	0	0	99	1	99	99	99	0	0	0	0	0	0	0	0	0	0	0	0	0	0	0	0	0	0
20	27	2	2	1	0	2	1	0	1	0	1	116	1	1	0	1	0	0	0	0	0	0	0	0	0	0	0	0	0	0	0	0	0	0
20	20	2	2	6	0	2	1	0	1	0	0	99	1	99	99	99	0	0	0	0	0	0	0	0	0	0	0	0	0	0	0	0	0	0
20	46	3	1	2	0	2	1	0	1	0	0	99	1	99	99	99	0	0	0	0	0	0	0	0	0	0	0	0	0	0	0	0	0	0
20	45	3	1	3	0	2	1	0	1	0	0	99	1	99	99	99	0	0	0	0	0	0	0	0	0	0	0	0	0	0	0	0	0	0
20	86	4	2	3	0	1	1	0	2	2	0	99	1	99	99	99	0	0	0	0	0	0	0	0	0	0	0	0	0	0	0	0	0	0
20	81	4	2	3	0	1	1	1	2	1	0	99	1	99	99	99	0	0	0	0	0	0	0	0	0	0	0	0	0	0	0	0	0	0
20	55	3	2	2	0	1	2	0	1	0	0	99	1	99	99	99	0	0	0	0	0	0	0	0	0	0	0	0	0	0	0	0	0	0
20	88	4	1	1	0	2	1	0	1	0	0	99	1	99	99	99	0	0	0	0	0	0	0	0	0	0	0	0	0	0	0	0	0	0
20	75	4	1	7	0	1	1	0	1	0	0	99	1	99	99	99	0	0	0	0	0	0	0	0	0	0	0	0	0	0	0	0	0	0
20	43	2	1	1	0	1	1	0	1	0	1	100	1	2.2	0	3	0	0	0	1	0	0	0	0	0	0	0	0	0	0	0	0	0	0
20	58	3	1	7	0	1	1	0	1	0	0	99	1	99	99	99	0	0	0	0	0	0	0	0	0	0	0	0	0	0	0	0	0	0
20	26	2	2	1	0	2	1	0	1	0	0	99	1	99	99	99	0	0	0	0	0	0	0	0	0	0	0	0	0	0	0	0	0	0
20	31	2	2	1	1	2	1	0	1	0	1	36	1	9.7	2	8	0	0	0	1	0	1	0	1	0	1	0	1	0	1	0	1	0	1
20	62	3	2	3	0	1	1	0	1	0	0	99	1	99	99	99	0	0	0	0	0	0	0	0	0	0	0	0	0	0	0	0	0	0
20	84	4	1	3	0	1	1	0	1	0	0	99	1	99	99	99	0	0	0	0	0	0	0	0	0	0	0	0	0	0	0	0	0	0
20	84	4	2	1	0	1	1	0	1	0	0	99	1	99	99	99	0	0	0	0	0	0	0	0	0	0	0	0	0	0	0	0	0	0
20	86	4	1	7	0	1	1	0	1	0	0	99	1	99	99	99	0	0	0	0	0	0	0	0	0	0	0	0	0	0	0	0	0	0
20	28	2	1	2	0	2	1	0	1	0	0	99	1	99	99	99	0	0	0	0	0	0	0	0	0	0	0	0	0	0	0	0	0	0
20	85	4	2	1	0	1	1	0	1	0	0	99	1	99	99	99	0	0	0	0	0	0	0	0	0	0	0	0	0	0	0	0	0	0
20	24	2	2	3	0	1	1	0	1	0	0	99	1	99	99	99	0	0	0	0	0	0	0	0	0	0	0	0	0	0	0	0	0	0
20	65	4	1	1	0	3	1	0	1	0	1	59	1	8.7	2	8	0	0	0	0	0	0	0	0	0	0	0	0	0	0	0	0	0	0
20	51	3	2	1	0	1	1	0	1	0	0	99	1	99	99	99	0	0	0	0	0	0	0	0	0	0	0	0	0	0	0	0	0	0
20	78	4	2	1	0	2	2	0	2	3	0	99	1	99	99	99	0	0	0	0	0	0	0	0	0	0	0	0	0	0	0	0	0	0
20	72	4	2	1	0	1	1	0	1	0	0	99	1	99	99	99	0	0	0	0	0	0	0	0	0	0	0	0	0	0	0	0	0	0
20	34	2	1	1	0	1	1	0	1	0	0	99	1	99	99	99	0	0	0	0	0	0	0	0	0	0	0	0	0	0	0	0	0	0
20	42	2	2	1	0	1	2	0	1	0	0	99	1	99	99	99	0	0	0	0	0	0	0	0	0	0	0	0	0	0	0	0	0	0
20	23	2	2	1	0	2	1	0	1	0	0	99	1	99	99	99	0	0	0	0	0	0	0	0	0	0	0	0	0	0	0	0	0	0
20	18	2	1	6	0	1	1	0	1	0	1	62	1	8.2	2	8	0	0	0	1	0	1	0	1	0	1	0	0	0	0	0	0	0	0
20	62	3	1	1	0	2	1	0	1	0	1	55	1	8.5	2	8	0	0	0	1	0	1	0	0	0	0	0	0	0	0	0	0	0	0
20	29	2	2	1	0	2	1	0	1	0	1	10	0	10	2	8	0	0	1	0	1	0	1	1	1	1	1	0	1	0	1	0	1	0
20	68	4	2	1	0	1	1	1	1	0	0	99	1	99	99	99	0	0	0	0	0	0	0	0	0	0	0	0	0	0	0	0	0	0
20	48	3	2	7	0	2	1	0	1	0	0	99	1	99	99	99	0	0	0	0	0	0	0	0	0	0	0	0	0	0	0	0	0	0
20	27	2	2	1	0	2	1	0	1	0	0	99	1	99	99	99	0	0	0	0	0	0	0	0	0	0	0	0	0	0	0	0	0	0
20	67	4	1	1	0	2	1	0	1	0	0	99	1	99	99	99	0	0	0	0	0	0	0	0	0	0	0	0	0	0	0	0	0	0
20	86	4	2	1	0	1	1	1	1	0	0	99	1	99	99	99	0	0	0	0	0	0	0	0	0	0	0	0	0	0	0	0	0	0
20	19	2	1	6	0	1	1	0	1	0	0	99	1	99	99	99	0	0	0	0	0	0	0	0	0	0	0	0	0	0	0	0	0	0
20	53	3	2	1	1	1	1	1	1	0	0	99	1	99	99	99	0	0	0	0	0	0	0	0	0	0	0	0	0	0	0	0	0	0
20	51	3	2	1	0	1	1	0	1	0	1	47	1	8.5	2	8	0	0	0	1	0	0	0	0	0	0	0	0	0	0	0	0	0	0
20	83	4	2	1	0	1	1	0	2	1	0	99	1	99	99	99	0	0	0	0	0	0	0	0	0	0	0	0	0	0	0	0	0	0
20	69	4	1	1	0	1	1	1	1	0	0	99	1	99	99	99	0	0	0	0	0	0	0	0	0	0	0	0	0	0	0	0	0	0
20	61	3	2	7	0	1	1	0	1	0	0	99	1	99	99	99	0	0	0	0	0	0	0	0	0	0	0	0	0	0	0	0	0	0
20	61	3	2	7	0	3	1	0	1	0	0	99	1	99	99	99	0	0	0	0	0	0	0	0	0	0	0	0	0	0	0	0	0	0
20	50	3	2	2	0	2	2	0	1	0	1	43	1	8.5	2	8	0	0	0	1	0	1	0	1	0	1	0	2	0	0	0	0	0	0
20	50	3	2	2	1	1	1	1	1	0	1	64	1	7.8	1	8	0	0	0	1	0	1	0	1	0	1	0	1	0	1	0	0	0	0
20	58	3	1	1	0	1	1	1	1	0	0	99	1	99	99	99	0	0	0	0	0	0	0	0	0	0	0	0	0	0	0	0	0	0
20	62	3	2	3	0	1	1	1	1	0	1	0	0	9.9	2	8	0	0	1	1	1	1	1	1	1	1	1	1	1	1	1	1	1	0
20	86	4	1	1	0	1	1	0	1	0	0	99	1	99	99	99	0	0	0	0	0	0	0	0	0	0	0	0	0	0	0	0	0	0
20	22	2	1	7	0	1	1	1	1	0	0	99	1	99	99	99	0	0	0	0	0	0	0	0	0	0	0	0	0	0	0	0	0	0
20	16	2	2	6	0	2	1	0	1	0	1	28	0	8.7	2	8	0	0	1	1	1	1	1	0	1	0	1	0	1	0	1	0	1	0
20	26	2	2	2	0	2	1	0	1	0	0	99	1	99	99	99	0	0	0	0	0	0	0	0	0	0	0	0	0	0	0	0	0	0
20	66	4	2	1	0	1	1	0	1	0	0	99	1	99	99	99	0	0	0	0	0	0	0	0	0	0	0	0	0	0	0	0	0	0
20	62	3	2	1	0	1	1	0	1	0	1	12	0	8.9	2	8	0	0	1	1	1	1	1	1	1	1	1	1	1	1	1	0	1	0
20	71	4	2	1	0	1	1	0	1	0	1	59	1	2.1	0	3	0	0	0	0	0	1	0	1	0	0	0	0	0	0	0	0	0	0
20	81	4	1	1	0	3	1	0	1	0	0	99	1	99	99	99	0	0	0	0	0	0	0	0	0	0	0	0	0	0	0	0	0	0
20	85	4	2	3	0	1	1	0	1	0	0	99	1	99	99	99	0	0	0	0	0	0	0	0	0	0	0	0	0	0	0	0	0	0
20	69	4	1	7	0	1	1	0	1	0	1	14	0	8.7	2	8	0	0	1	1	1	1	1	1	1	1	1	1	1	1	1	0	1	0
20	69	4	2	7	0	1	1	0	1	0	0	99	1	99	99	99	0	0	0	0	0	0	0	0	0	0	0	0	0	0	0	0	0	0
20	66	4	2	1	0	1	1	0	1	0	0	99	1	99	99	99	0	0	0	0	0	0	0	0	0	0	0	0	0	0	0	0	0	0
20	70	4	2	1	0	1	1	1	1	0	0	99	1	99	99	99	0	0	0	0	0	0	0	0	0	0	0	0	0	0	0	0	0	0
20	26	2	2	5	0	2	1	0	1	0	0	99	1	99	99	99	0	0	0	0	0	0	0	0	0	0	0	0	0	0	0	0	0	0
20	59	3	2	1	0	1	1	1	1	0	0	99	1	99	99	99	0	0	0	0	0	0	0	0	0	0	0	0	0	0	0	0	0	0
20	21	2	2	7	0	1	1	0	1	0	1	18	0	8.5	2	8	0	0	1	0	1	0	1	0	1	0	1	0	1	0	1	0	1	0
20	67	4	2	1	0	2	1	0	1	0	0	99	1	99	99	99	0	0	0	0	0	0	0	0	0	0	0	0	0	0	0	0	0	0
20	74	4	1	3	0	1	1	0	1	0	0	99	1	99	99	99	0	0	0	0	0	0	0	0	0	0	0	0	0	0	0	0	0	0
20	81	4	2	1	0	1	1	0	1	0	0	99	1	99	99	99	0	0	0	0	0	0	0	0	0	0	0	0	0	0	0	0	0	0
20	37	2	1	2	0	2	1	0	1	0	0	99	1	99	99	99	0	0	0	0	0	0	0	0	0	0	0	0	0	0	0	0	0	0
20	34	2	1	2	0	2	1	0	1	0	1	0	0	8.9	2	8	0	0	1	1	1	0	1	0	1	0	1	0	1	0	1	0	1	0
20	74	4	1	7	0	1	1	0	1	0	0	99	1	99	99	99	0	0	0	0	0	0	0	0	0	0	0	0	0	0	0	0	0	0
20	24	2	2	1	0	1	1	0	1	0	0	99	1	99	99	99	0	0	0	0	0	0	0	0	0	0	0	0	0	0	0	0	0	0
20	68	4	1	1	0	2	1	0	1	0	0	99	1	99	99	99	0	0	0	0	0	0	0	0	0	0	0	0	0	0	0	0	0	0
20	47	3	2	2	0	1	1	0	1	0	1	54	1	4.1	0	5	0	0	0	0	0	0	0	0	0	0	0	0	0	0	0	0	0	0
20	18	2	2	7	0	2	1	1	1	0	0	99	1	99	99	99	0	0	0	0	0	0	0	0	0	0	0	0	0	0	0	0	0	0
20	33	2	2	1	0	1	1	0	1	0	0	99	1	99	99	99	0	0	0	0	0	0	0	0	0	0	0	0	0	0	0	0	0	0
20	56	3	2	2	0	2	1	0	1	0	1	38	1	7.4	1	8	0	0	0	1	0	1	0	0	0	0	0	0	0	0	0	0	0	0
20	73	4	1	1	0	1	1	0	1	0	0	99	1	99	99	99	0	0	0	0	0	0	0	0	0	0	0	0	0	0	0	0	0	0
20	60	3	2	3	0	2	1	0	1	0	0	99	1	99	99	99	0	0	0	0	0	0	0	0	0	0	0	0	0	0	0	0	0	0
20	66	4	2	1	0	1	1	1	1	0	0	99	1	99	99	99	0	0	0	0	0	0	0	0	0	0	0	0	0	0	0	0	0	0
20	41	2	2	2	0	1	1	0	1	0	1	40	1	4.7	0	5	0	0	0	1	0	1	0	1	0	1	0	1	0	0	0	0	0	0
20	19	2	2	6	0	2	1	0	1	0	1	37	1	4.1	0	5	0	0	0	0	0	0	0	0	0	0	0	0	0	0	0	0	0	0
20	29	2	2	1	0	2	1	0	1	0	0	99	1	99	99	99	0	0	0	0	0	0	0	0	0	0	0	0	0	0	0	0	0	0
20	69	4	2	3	0	1	1	0	1	0	1	57	1	6.3	1	7	0	0	0	1	0	1	0	1	0	1	0	0	0	0	0	0	0	0
20	88	4	2	1	0	2	1	0	2	2	0	99	1	99	99	99	0	0	0	0	0	0	0	0	0	0	0	0	0	0	0	0	0	0
20	84	4	2	1	0	1	1	0	1	0	0	99	1	99	99	99	0	0	0	0	0	0	0	0	0	0	0	0	0	0	0	0	0	0
20	71	4	2	3	0	1	1	0	1	0	1	13	0	7.8	1	8	0	0	1	1	1	0	1	0	1	0	1	0	1	0	1	0	1	0
20	68	4	2	1	0	1	1	0	1	0	0	99	1	99	99	99	0	0	0	0	0	0	0	0	0	0	0	0	0	0	0	0	0	0
20	30	2	1	3	0	2	1	0	1	0	0	99	1	99	99	99	0	0	0	0	0	0	0	0	0	0	0	0	0	0	0	0	0	0
21	75	4	2	1	0	3	1	0	1	0	1	0	0	1	0	1	0	1	1	3	0	1	0	1	0	1	0	1	0	1	0	1	0	1
21	20	2	2	2	0	3	1	0	1	0	1	1	0	12.2	2	8	0	0	1	1	1	1	1	0	1	0	1	0	1	0	1	0	1	0
21	22	2	2	5	0	2	1	0	1	0	1	0	0	7	1	7	0	0	1	1	1	1	1	1	1	1	1	1	1	0	1	0	0	0
21	31	2	2	2	0	2	1	0	1	0	1	0	0	5.8	0	6	0	0	1	1	1	1	1	1	1	1	1	1	1	1	0	0	0	0
21	67	4	2	1	0	2	1	0	1	0	1	0	0	6.3	1	7	0	0	1	1	1	0	1	0	1	0	1	0	1	0	1	0	0	0
21	75	4	2	1	0	1	1	0	1	0	1	0	0	6.9	1	7	0	0	1	1	1	1	1	1	1	1	1	0	1	0	1	0	0	0
21	44	2	1	1	0	2	1	0	1	0	1	0	0	7.1	1	8	0	0	1	1	1	0	1	0	1	0	1	0	1	1	1	0	1	0
21	58	3	2	1	0	3	1	0	1	0	1	0	0	12.5	2	8	0	0	1	1	1	0	1	1	1	1	1	0	1	0	1	0	1	0
21	80	4	2	1	0	1	1	0	2	1	0	99	1	99	99	99	0	0	0	0	0	0	0	0	0	0	0	0	0	0	0	0	0	0
21	71	4	2	1	0	2	1	0	1	0	1	0	0	6.1	1	7	0	0	1	1	1	1	1	1	1	1	1	1	1	1	1	1	0	0
21	52	3	2	7	1	1	2	0	1	0	1	0	0	8.1	2	8	1	0	1	1	1	1	1	1	1	1	1	1	1	0	1	0	1	0
21	59	3	2	1	0	2	1	0	1	0	1	0	0	11.5	2	8	0	0	1	1	1	1	1	1	1	1	1	1	1	1	1	1	1	1
21	78	4	2	1	0	1	1	0	1	0	1	41	1	5.2	0	6	0	0	0	1	0	1	0	1	0	1	0	1	0	1	0	0	0	0
21	69	4	2	1	0	1	2	0	1	0	1	30	1	8.9	2	8	0	0	0	0	0	1	0	1	0	1	0	1	0	1	0	1	0	1
21	28	2	2	7	0	2	1	0	1	0	1	0	0	6.7	1	7	0	0	1	1	1	1	1	1	1	1	1	1	1	1	1	1	0	0
21	54	3	2	1	0	2	1	0	1	0	1	7	0	7.1	1	8	0	0	1	1	1	1	1	1	1	1	1	1	1	1	1	1	1	1
21	70	4	2	1	0	2	1	0	2	1	0	99	1	99	99	99	0	0	0	0	0	0	0	0	0	0	0	0	0	0	0	0	0	0
21	72	4	2	1	0	3	1	0	1	0	1	8	0	2.8	0	3	0	0	1	1	1	1	1	1	0	0	0	0	0	0	0	0	0	0
21	72	4	2	1	0	3	1	0	1	0	1	20	0	2	0	2	0	1	1	0	1	2	0	1	0	1	0	1	0	1	0	1	0	1
21	66	4	1	1	0	1	1	0	1	0	1	0	0	6.1	1	7	0	0	1	1	1	1	1	1	1	1	1	1	1	0	1	0	0	0
21	81	4	2	1	0	2	2	0	1	0	1	0	0	9.4	2	8	0	0	1	0	1	0	1	0	1	0	1	0	1	0	1	1	1	1
21	62	3	2	1	0	2	2	0	1	0	1	0	0	8	2	8	0	0	1	1	1	1	1	1	1	1	1	1	1	1	1	1	1	1
22	16	2	2	1	0	3	1	0	1	0	1	0	0	6.7	1	7	0	1	1	1	1	1	1	1	1	1	1	2	1	2	0	2	0	2
22	65	4	2	1	0	2	1	0	1	0	1	0	0	8.8	2	8	0	0	1	1	1	1	1	1	1	1	1	1	1	1	1	0	1	0
22	67	4	1	1	0	1	1	0	1	0	1	0	0	6.4	1	7	0	0	1	1	1	1	1	1	1	1	1	0	1	1	1	0	0	0
22	70	4	2	1	0	1	1	1	1	0	0	99	1	99	99	99	0	0	0	0	0	0	0	0	0	0	0	0	0	0	0	0	0	0
22	71	4	2	3	0	1	2	0	1	0	0	99	1	99	99	99	0	0	0	0	0	0	0	0	0	0	0	0	0	0	0	0	0	0
22	57	3	2	1	0	1	1	0	1	0	1	0	0	13.8	2	8	0	0	1	1	1	1	1	1	1	1	1	1	1	0	1	0	1	0
22	83	4	1	1	0	3	1	0	1	0	1	0	0	13.7	2	8	0	0	1	1	1	1	1	1	1	1	1	1	1	1	1	1	1	1
22	63	3	2	3	0	2	1	0	1	0	1	0	0	5.5	0	6	0	0	1	1	1	1	1	1	1	1	1	0	1	0	0	0	0	0
22	79	4	1	1	0	1	1	0	1	0	1	0	0	7.5	1	8	0	0	1	1	1	1	1	1	1	1	1	1	1	2	1	1	1	1
22	57	3	1	3	0	1	1	0	1	0	1	0	0	13.7	2	8	0	0	1	1	1	1	1	0	1	0	1	0	1	0	1	0	1	0
22	72	4	2	1	0	1	1	0	1	0	1	0	0	6.4	1	7	0	0	1	1	1	1	1	1	1	1	1	1	1	1	1	1	0	0
22	77	4	2	1	0	3	1	0	1	0	1	0	0	13.7	2	8	0	0	1	1	1	1	1	1	1	0	1	0	1	1	1	1	1	1
22	28	2	2	1	0	3	1	0	1	0	1	1	0	13.6	2	8	0	0	1	1	1	1	1	1	1	1	1	1	1	1	1	1	1	1
22	82	4	2	1	0	1	1	0	2	2	0	99	1	99	99	99	0	0	0	0	0	0	0	0	0	0	0	0	0	0	0	0	0	0
22	77	4	1	1	0	1	1	0	1	0	1	0	0	6.3	1	7	0	0	1	0	1	1	1	1	1	1	1	1	1	1	1	0	0	0
22	64	3	2	1	0	1	1	0	1	0	1	0	0	1	0	1	0	1	1	3	0	3	0	0	0	0	0	0	0	0	0	0	0	0
22	21	2	2	5	0	1	1	1	1	0	1	0	0	5.8	0	6	0	0	1	1	1	0	1	0	1	0	1	0	1	0	0	0	0	0
22	66	4	1	1	0	2	1	0	1	0	1	0	0	6.5	1	7	0	0	1	1	1	1	1	1	1	1	1	1	1	1	1	1	0	0
22	73	4	2	1	0	1	1	0	1	0	1	0	0	5.8	0	6	0	0	1	0	1	0	1	0	1	0	1	0	1	0	0	0	0	0
22	58	3	2	1	0	1	1	0	1	0	1	0	0	13.5	2	8	0	0	1	1	1	1	1	1	1	1	1	1	1	1	1	0	1	0
22	80	4	1	1	0	1	1	0	1	0	1	0	0	2.9	0	3	0	0	1	1	1	1	1	1	0	0	0	0	0	0	0	0	0	0
22	22	2	2	1	0	3	1	0	1	0	1	0	0	13.4	2	8	0	0	1	1	1	1	1	1	1	1	1	1	1	1	1	1	1	0
22	90	4	2	1	0	1	1	0	1	0	1	0	0	1.9	0	2	0	0	1	0	1	0	0	0	0	0	0	0	0	0	0	0	0	0
22	75	4	1	1	0	1	1	0	1	0	1	0	0	13.4	2	8	0	0	1	1	1	1	1	2	1	1	1	2	1	0	1	0	1	0
22	65	4	2	3	0	1	1	1	1	0	1	2	0	6	1	6	0	0	1	1	1	1	1	1	1	1	1	1	1	1	0	0	0	0
22	66	4	2	1	0	2	1	0	1	0	1	0	0	6.1	1	7	0	0	1	1	1	1	1	1	1	1	1	1	1	1	1	1	0	0
22	38	2	2	1	0	2	1	0	1	0	1	0	0	6	1	6	0	1	1	1	1	1	1	1	1	1	1	1	1	3	0	3	0	0
22	31	2	2	1	0	1	1	0	1	0	1	0	0	13.3	2	8	0	0	1	1	1	1	1	1	1	1	1	1	1	1	1	1	1	1
22	85	4	2	3	0	1	1	0	1	0	1	0	0	13.2	2	8	0	0	1	0	1	0	1	0	1	0	1	0	1	0	1	0	1	0
22	68	4	2	1	0	1	1	0	1	0	0	99	1	99	99	99	0	0	0	0	0	0	0	0	0	0	0	0	0	0	0	0	0	0
22	64	3	1	1	0	2	1	0	1	0	1	0	0	12.8	2	8	0	0	1	0	1	0	1	0	1	0	1	0	1	0	1	0	1	0
22	20	2	2	1	0	3	1	0	1	0	1	0	0	12.8	2	8	0	0	1	1	1	1	1	1	1	0	1	0	1	0	1	0	1	0
22	72	4	2	1	0	1	1	0	1	0	1	0	0	6.4	1	7	0	0	1	1	1	1	1	1	1	1	1	1	1	1	1	1	0	0
22	55	3	2	1	0	2	1	0	1	0	1	0	0	8	2	8	0	0	1	1	1	1	1	1	1	1	1	1	1	1	1	1	1	1
22	73	4	2	1	0	1	1	1	1	0	1	0	0	3.3	0	4	0	0	1	0	1	0	1	0	1	0	0	0	0	0	0	0	0	0
22	83	4	2	1	0	1	1	1	2	2	0	99	1	99	99	99	0	0	0	0	0	0	0	0	0	0	0	0	0	0	0	0	0	0
22	62	3	2	1	0	1	1	1	1	0	1	0	0	12.5	2	8	0	0	1	0	1	0	1	0	1	0	1	0	1	0	1	0	1	0
22	86	4	1	1	0	3	1	0	1	0	1	0	0	12.5	2	8	0	0	1	1	1	1	1	1	1	1	1	1	1	1	1	1	1	1
22	63	3	2	3	0	1	1	1	1	0	1	0	0	12.5	2	8	0	0	1	0	1	0	1	0	1	0	1	0	1	0	1	0	1	0
22	76	4	2	1	0	3	1	0	1	0	1	0	0	8.8	2	8	0	0	1	1	1	1	1	0	1	0	1	0	1	0	1	0	1	0
22	71	4	1	1	0	1	1	0	1	0	1	0	0	5	0	5	1	1	1	1	1	1	1	1	1	1	1	3	0	1	0	0	0	0
22	62	3	2	1	0	1	1	1	1	0	0	99	1	99	99	99	0	0	0	0	0	0	0	0	0	0	0	0	0	0	0	0	0	0
22	22	2	2	3	0	3	1	0	1	0	0	99	1	99	99	99	0	0	0	0	0	0	0	0	0	0	0	0	0	0	0	0	0	0
22	74	4	2	3	0	1	1	1	1	0	1	0	0	6.1	1	7	0	0	1	1	1	1	1	1	1	1	1	1	1	1	1	1	0	0
22	69	4	2	1	0	3	1	0	1	0	1	0	0	11	2	8	0	0	1	1	1	1	1	1	1	1	1	1	1	1	1	1	1	1
22	51	3	2	1	0	2	1	0	1	0	1	0	0	7	1	7	0	0	1	1	1	1	1	1	1	1	1	1	1	1	1	1	0	0
22	76	4	2	1	0	1	1	0	1	0	1	0	0	12.3	2	8	0	0	1	0	1	0	1	0	1	0	1	0	1	0	1	0	1	0
22	66	4	2	1	0	2	1	0	1	0	1	0	0	12.2	2	8	0	0	1	1	1	1	1	1	1	1	1	1	1	0	1	0	1	0
22	51	3	2	2	0	1	1	0	1	0	1	0	0	5.2	0	6	0	0	1	1	1	1	1	1	1	1	1	1	1	1	0	0	0	0
22	24	2	2	3	0	2	1	0	1	0	1	0	0	6	1	6	0	0	1	0	1	1	1	1	1	1	1	1	1	1	0	0	0	0
22	38	2	2	1	0	2	1	0	1	0	1	0	0	12	2	8	0	0	1	0	1	0	1	0	1	0	1	0	1	0	1	0	1	0
22	52	3	1	1	0	1	1	0	1	0	1	0	0	4.2	0	5	0	0	1	1	1	1	1	0	1	0	1	0	0	0	0	0	0	0
22	57	3	2	1	0	3	1	0	1	0	1	0	0	12	2	8	0	0	1	1	1	1	1	1	1	1	1	1	1	1	1	1	1	1
22	55	3	1	1	0	1	1	0	1	0	1	0	0	2.3	0	3	0	0	1	1	1	1	1	1	0	0	0	0	0	0	0	0	0	0
22	83	4	2	1	0	1	1	1	1	0	1	0	0	2.5	0	3	0	0	1	1	1	0	1	0	0	0	0	0	0	0	0	0	0	0
22	85	4	1	1	0	1	1	0	1	0	1	0	0	11.9	2	8	0	0	1	0	1	0	1	0	1	0	1	0	1	0	1	0	1	0
22	64	3	2	1	0	1	1	0	1	0	1	0	0	8.2	2	8	0	0	1	1	1	1	1	1	1	1	1	1	1	1	1	1	1	1
22	65	4	2	1	0	2	1	0	1	0	1	0	0	8.1	2	8	0	1	1	1	1	0	1	0	1	1	1	0	1	0	1	1	1	3
22	56	3	2	1	0	2	1	0	1	0	1	0	0	10.3	2	8	0	0	1	1	1	1	1	1	1	1	1	1	1	1	1	1	1	1
22	60	3	2	1	0	1	1	1	1	0	1	0	0	11.7	2	8	0	0	1	1	1	0	1	0	1	0	1	0	1	0	1	0	1	0
22	22	2	1	5	0	2	1	0	1	0	0	99	1	99	99	99	0	0	0	0	0	0	0	0	0	0	0	0	0	0	0	0	0	0
22	49	3	1	1	0	1	1	1	2	1	0	99	1	99	99	99	0	0	0	0	0	0	0	0	0	0	0	0	0	0	0	0	0	0
22	75	4	2	1	0	3	1	0	1	0	1	0	0	11.6	2	8	0	0	1	1	1	1	1	1	1	1	1	1	1	1	1	1	1	1
22	79	4	1	1	0	1	1	1	1	0	1	0	0	11.6	2	8	0	0	1	1	1	1	1	1	1	1	1	1	1	1	1	1	1	0
22	56	3	2	1	0	1	1	0	1	0	1	0	0	11.6	2	8	0	0	1	1	1	1	1	1	1	1	1	1	1	1	1	0	1	0
22	76	4	2	3	0	1	1	0	1	0	1	2	0	5.7	0	6	0	0	1	1	1	1	1	2	1	1	1	0	1	0	0	0	0	0
22	47	3	1	1	0	3	1	0	1	0	1	0	0	11.6	2	8	0	0	1	1	1	1	1	1	1	1	1	1	1	1	1	1	1	1
22	62	3	2	1	0	1	1	0	1	0	1	0	0	11.5	2	8	0	0	1	1	1	1	1	1	1	1	1	1	1	1	1	1	1	1
22	64	3	2	1	0	1	1	0	1	0	1	1	0	4.2	0	5	0	0	1	1	1	1	1	1	1	0	1	0	0	0	0	0	0	0
22	71	4	1	1	0	2	1	0	1	0	1	0	0	8	2	8	0	0	1	1	1	1	1	1	1	1	1	1	1	1	1	1	1	1
22	16	2	1	6	0	2	1	0	1	0	1	0	0	11.4	2	8	0	0	1	0	1	0	1	0	1	0	1	0	1	0	1	0	1	0
22	46	3	1	1	0	1	1	0	1	0	1	0	0	6.1	1	7	0	0	1	1	1	1	1	1	1	1	1	1	1	1	1	1	0	0
22	18	2	1	1	1	2	1	0	1	0	1	0	0	5.9	0	6	0	0	1	1	1	1	1	1	1	1	1	1	1	1	0	0	0	0
22	61	3	2	1	0	1	1	0	1	0	1	0	0	6.8	1	7	0	0	1	1	1	1	1	1	1	1	1	1	1	1	1	1	0	0
22	62	3	1	1	0	1	1	1	1	0	1	0	0	7.2	1	8	0	0	1	1	1	1	1	1	1	0	1	1	1	1	1	1	1	0
22	48	3	1	1	0	2	1	0	1	0	1	0	0	6.3	1	7	0	0	1	1	1	1	1	1	1	1	1	1	1	1	1	1	0	0
22	80	4	2	1	0	1	1	0	2	1	0	99	1	99	99	99	0	0	0	0	0	0	0	0	0	0	0	0	0	0	0	0	0	0
22	65	4	2	1	0	1	1	0	1	0	0	99	1	99	99	99	0	0	0	0	0	0	0	0	0	0	0	0	0	0	0	0	0	0
22	50	3	1	2	0	2	1	0	1	0	1	0	0	10.8	2	8	0	0	1	1	1	1	1	1	1	1	1	1	1	0	1	0	1	0
22	27	2	2	1	0	1	1	1	1	0	1	0	0	10.7	2	8	0	0	1	1	1	1	1	1	1	0	1	0	1	0	1	0	1	0
22	67	4	1	1	0	1	1	0	1	0	1	1	0	10.6	2	8	0	0	1	0	1	0	1	0	1	0	1	0	1	0	1	0	1	0
22	40	2	1	1	0	2	1	0	1	0	1	0	0	10.6	2	8	0	0	1	1	1	1	1	1	1	1	1	1	1	0	1	0	1	0
22	32	2	2	1	0	3	2	0	1	0	1	0	0	10.5	2	8	0	0	1	0	1	0	1	0	1	0	1	0	1	0	1	0	1	0
22	47	3	2	3	0	3	1	0	1	0	1	0	0	10.5	2	8	0	0	1	0	1	0	1	0	1	0	1	0	1	0	1	0	1	0
22	30	2	1	2	0	2	1	0	1	0	1	0	0	4	0	4	1	1	1	1	1	1	1	2	1	2	0	1	0	1	0	0	0	0
22	79	4	2	1	0	1	1	0	1	0	1	0	0	1.8	0	2	1	0	1	2	1	1	0	1	0	1	0	1	0	1	0	1	0	1
22	58	3	2	1	0	1	1	0	1	0	1	0	0	7.8	1	8	0	0	1	1	1	1	1	1	1	1	1	2	1	0	1	0	1	0
22	80	4	2	1	0	1	1	1	2	2	0	99	1	99	99	99	0	0	0	0	0	0	0	0	0	0	0	0	0	0	0	0	0	0
22	52	3	1	7	0	2	2	0	1	0	1	0	0	10.2	2	8	0	0	1	0	1	0	1	0	1	0	1	0	1	0	1	0	1	0
22	77	4	2	1	0	1	1	0	1	0	0	99	1	99	99	99	0	0	0	0	0	0	0	0	0	0	0	0	0	0	0	0	0	0
22	66	4	2	1	0	1	1	0	1	0	0	99	1	99	99	99	0	0	0	0	0	0	0	0	0	0	0	0	0	0	0	0	0	0
22	38	2	1	1	0	2	1	0	1	0	1	0	0	10	2	8	0	0	1	1	1	1	1	1	1	0	1	0	1	0	1	0	1	0
22	63	3	2	1	0	2	1	0	1	0	1	0	0	6.1	1	7	0	0	1	1	1	1	1	1	1	1	1	1	1	1	1	1	0	0
22	70	4	2	3	0	1	1	1	1	0	1	0	0	7.8	1	8	0	0	1	1	1	1	1	1	1	1	1	1	1	1	1	1	1	1
22	71	4	2	3	0	2	1	0	1	0	1	0	0	3	0	3	0	1	1	1	1	1	1	3	0	1	0	1	0	1	0	1	0	0
22	38	2	2	3	0	2	1	0	1	0	1	0	0	6	1	6	0	0	1	1	1	1	1	1	1	1	1	1	1	1	0	0	0	0
22	44	2	1	5	0	3	1	0	2	1	0	99	1	99	99	99	0	0	0	0	0	0	0	0	0	0	0	0	0	0	0	0	0	0
22	65	4	2	1	0	1	1	0	1	0	1	0	0	9.6	2	8	0	0	1	1	1	1	1	1	1	1	1	1	1	1	1	0	1	0
22	51	3	2	1	0	2	1	0	1	0	1	0	0	7.4	1	8	0	0	1	1	1	1	1	1	1	1	1	1	1	0	1	0	1	0
22	84	4	2	3	0	3	1	0	1	0	1	0	0	8.2	2	8	0	0	1	1	1	1	1	1	1	1	1	1	1	2	1	1	1	1
22	73	4	2	1	0	2	1	0	1	0	1	0	0	9.5	2	8	0	0	1	1	1	1	1	1	1	0	1	0	1	0	1	0	1	0
22	44	2	2	2	0	1	1	0	1	0	0	99	1	99	99	99	0	0	0	0	0	0	0	0	0	0	0	0	0	0	0	0	0	0
22	69	4	2	1	0	2	1	1	1	0	1	1	0	7.1	1	8	0	0	1	1	1	1	1	1	1	1	1	1	1	1	1	1	1	1
22	66	4	1	1	0	3	1	0	1	0	1	0	0	9.4	2	8	0	0	1	1	1	1	1	2	1	1	1	1	1	1	1	1	1	1
22	77	4	2	1	0	2	2	0	1	0	1	0	0	9.4	2	8	0	0	1	1	1	1	1	1	1	1	1	1	1	1	1	1	1	1
22	64	3	1	1	0	1	1	1	1	0	1	0	0	6	1	6	0	0	1	1	1	1	1	1	1	1	1	1	1	1	0	0	0	0
22	62	3	2	1	0	2	1	0	1	0	1	0	0	8.2	2	8	0	0	1	1	1	1	1	1	1	1	1	1	1	1	1	1	1	1
22	75	4	1	3	0	1	1	0	1	0	1	0	0	7	1	7	0	0	1	1	1	1	1	1	1	1	1	1	1	1	1	0	0	0
22	76	4	1	1	0	1	2	0	1	0	0	99	1	99	99	99	0	0	0	0	0	0	0	0	0	0	0	0	0	0	0	0	0	0
22	89	4	1	3	0	3	1	0	2	1	0	99	1	99	99	99	0	0	0	0	0	0	0	0	0	0	0	0	0	0	0	0	0	0
22	33	2	2	1	0	1	1	0	1	0	1	0	0	7.3	1	8	0	0	1	1	1	1	1	2	1	0	1	0	1	0	1	1	1	1
22	50	3	2	5	0	1	1	1	1	0	1	0	0	6.5	1	7	0	0	1	1	1	1	1	1	1	1	1	1	1	1	1	1	0	0
22	56	3	2	1	0	3	1	0	1	0	1	0	0	8.6	2	8	0	0	1	1	1	1	1	1	1	1	1	1	1	1	1	1	1	1
22	47	3	2	1	0	2	1	0	1	0	0	99	1	99	99	99	0	0	0	0	0	0	0	0	0	0	0	0	0	0	0	0	0	0
22	67	4	1	1	0	1	1	0	1	0	1	0	0	5	0	5	0	1	1	1	1	1	1	1	1	1	1	3	0	0	0	0	0	0
22	75	4	2	1	0	1	1	0	1	0	1	0	0	8.5	2	8	0	0	1	1	1	1	1	1	1	1	1	0	1	0	1	0	1	0
22	86	4	1	1	0	1	1	0	1	0	1	0	0	8.5	2	8	0	0	1	0	1	0	1	0	1	0	1	0	1	0	1	0	1	0
22	64	3	2	3	0	2	1	0	1	0	1	0	0	8.4	2	8	0	0	1	1	1	0	1	0	1	0	1	0	1	0	1	0	1	0
22	48	3	2	1	0	2	1	0	1	0	1	0	0	6	1	6	0	0	1	1	1	1	1	1	1	1	1	1	1	1	0	0	0	0
22	61	3	2	1	0	1	1	0	1	0	1	0	0	6.1	1	7	0	0	1	1	1	1	1	1	1	1	1	1	1	0	1	0	0	0
22	49	3	2	1	0	2	1	0	1	0	1	0	0	8.2	2	8	0	0	1	1	1	1	1	1	1	1	1	1	1	0	1	0	1	0
22	74	4	2	1	0	1	1	1	1	0	0	99	1	99	99	99	0	0	0	0	0	0	0	0	0	0	0	0	0	0	0	0	0	0
23	57	3	2	1	0	1	1	0	1	0	1	0	0	9	2	8	0	0	1	1	1	1	1	1	1	1	1	1	1	1	1	1	1	1
23	61	3	2	1	0	2	1	0	2	1	0	99	1	99	99	99	0	0	0	0	0	0	0	0	0	0	0	0	0	0	0	0	0	0
23	67	4	2	1	0	2	1	0	1	0	1	0	0	3	0	3	1	1	1	1	1	1	1	3	0	1	0	1	0	1	0	0	0	0
23	73	4	2	1	0	2	1	0	1	0	1	0	0	3	0	3	0	1	1	1	1	1	1	3	0	3	0	3	0	3	0	1	0	1
23	20	2	2	1	0	1	2	0	2	1	0	99	1	99	99	99	0	0	0	0	0	0	0	0	0	0	0	0	0	0	0	0	0	0
23	87	4	1	1	0	1	1	0	2	2	0	99	1	99	99	99	0	0	0	0	0	0	0	0	0	0	0	0	0	0	0	0	0	0
23	23	2	1	7	0	1	1	0	2	2	0	99	1	99	99	99	0	0	0	0	0	0	0	0	0	0	0	0	0	0	0	0	0	0
23	65	4	2	1	0	1	1	0	1	0	1	0	0	8.8	2	8	0	0	1	1	1	1	1	1	1	1	1	1	1	1	1	0	1	0
23	69	4	2	1	0	1	1	0	2	2	0	99	1	99	99	99	0	0	0	0	0	0	0	0	0	0	0	0	0	0	0	0	0	0
23	83	4	2	1	0	1	1	0	2	2	0	99	1	99	99	99	0	0	0	0	0	0	0	0	0	0	0	0	0	0	0	0	0	0
23	80	4	2	1	0	1	1	0	2	2	0	99	1	99	99	99	0	0	0	0	0	0	0	0	0	0	0	0	0	0	0	0	0	0
23	66	4	2	1	0	2	1	1	2	1	0	99	1	99	99	99	0	0	0	0	0	0	0	0	0	0	0	0	0	0	0	0	0	0
23	85	4	2	1	0	2	2	0	2	2	0	99	1	99	99	99	0	0	0	0	0	0	0	0	0	0	0	0	0	0	0	0	0	0
23	70	4	2	1	0	1	1	0	1	0	1	0	0	7.1	1	8	0	1	1	1	1	1	1	1	1	1	1	1	1	1	1	3	0	0
23	69	4	2	1	0	1	1	0	1	0	1	0	0	7.4	1	8	0	0	1	1	1	0	1	0	1	0	1	0	1	1	1	0	1	0
23	22	2	1	1	0	2	1	1	2	3	0	99	1	99	99	99	0	0	0	0	0	0	0	0	0	0	0	0	0	0	0	0	0	0
23	21	2	2	1	0	2	1	0	2	1	0	99	1	99	99	99	0	0	0	0	0	0	0	0	0	0	0	0	0	0	0	0	0	0
23	57	3	1	1	0	2	1	0	1	0	0	99	1	99	99	99	0	0	0	0	0	0	0	0	0	0	0	0	0	0	0	0	0	0
23	25	2	2	1	0	2	1	0	1	0	0	99	1	99	99	99	0	0	0	0	0	0	0	0	0	0	0	0	0	0	0	0	0	0
23	26	2	2	1	0	2	1	1	2	1	0	99	1	99	99	99	0	0	0	0	0	0	0	0	0	0	0	0	0	0	0	0	0	0
23	56	3	1	1	0	2	1	0	1	0	0	99	1	99	99	99	0	0	0	0	0	0	0	0	0	0	0	0	0	0	0	0	0	0
23	53	3	2	1	0	2	1	0	2	2	0	99	1	99	99	99	0	0	0	0	0	0	0	0	0	0	0	0	0	0	0	0	0	0
23	37	2	1	1	0	2	1	0	2	1	0	99	1	99	99	99	0	0	0	0	0	0	0	0	0	0	0	0	0	0	0	0	0	0
23	77	4	2	1	0	1	1	0	2	2	0	99	1	99	99	99	0	0	0	0	0	0	0	0	0	0	0	0	0	0	0	0	0	0
23	54	3	2	1	0	1	1	0	1	0	1	42	1	4.9	0	5	0	0	0	1	0	1	0	1	0	1	0	1	0	0	0	0	0	0
23	79	4	2	1	0	1	1	0	2	2	0	99	1	99	99	99	0	0	0	0	0	0	0	0	0	0	0	0	0	0	0	0	0	0
23	25	2	2	1	0	2	1	0	1	0	1	6	0	11.3	2	8	0	0	1	0	1	0	1	1	1	1	1	0	1	0	1	0	1	0
23	91	4	1	1	0	1	1	0	2	2	0	99	1	99	99	99	0	0	0	0	0	0	0	0	0	0	0	0	0	0	0	0	0	0
23	65	4	2	1	0	2	1	0	2	1	0	99	1	99	99	99	0	0	0	0	0	0	0	0	0	0	0	0	0	0	0	0	0	0
23	43	2	2	1	0	1	1	0	2	1	0	99	1	99	99	99	0	0	0	0	0	0	0	0	0	0	0	0	0	0	0	0	0	0
23	42	2	1	1	0	1	1	0	1	0	1	0	0	6.4	1	7	0	0	1	1	1	1	1	1	1	1	1	1	1	1	1	1	0	0
23	59	3	2	1	0	2	1	1	1	0	0	99	1	99	99	99	0	0	0	0	0	0	0	0	0	0	0	0	0	0	0	0	0	0
23	64	3	1	1	0	2	1	0	2	1	0	99	1	99	99	99	0	0	0	0	0	0	0	0	0	0	0	0	0	0	0	0	0	0
23	35	2	1	1	0	2	1	1	9	0	0	99	1	99	99	99	0	0	0	0	0	0	0	0	0	0	0	0	0	0	0	0	0	0
23	68	4	2	1	0	1	1	0	1	0	0	99	1	99	99	99	0	0	0	0	0	0	0	0	0	0	0	0	0	0	0	0	0	0
23	36	2	2	1	0	2	1	0	2	3	0	99	1	99	99	99	0	0	0	0	0	0	0	0	0	0	0	0	0	0	0	0	0	0
23	55	3	2	1	0	1	1	0	1	0	1	29	0	5.7	0	6	0	0	1	1	1	1	1	1	1	1	1	1	1	1	0	0	0	0
23	68	4	2	1	0	2	1	0	1	0	1	0	0	6.7	1	7	0	0	1	2	1	1	1	1	1	1	1	1	1	1	1	1	0	0
23	37	2	2	1	0	2	1	0	2	1	0	99	1	99	99	99	0	0	0	0	0	0	0	0	0	0	0	0	0	0	0	0	0	0
23	55	3	2	1	0	1	1	0	1	0	1	0	0	5	0	5	1	0	1	1	1	1	1	0	1	1	1	0	0	0	0	0	0	0
23	52	3	2	1	0	2	2	0	1	0	0	99	1	99	99	99	0	0	0	0	0	0	0	0	0	0	0	0	0	0	0	0	0	0
23	66	4	1	1	0	2	1	0	1	0	1	0	0	7.1	1	8	0	0	1	1	1	1	1	1	1	1	1	1	1	0	1	0	1	0
23	63	3	2	3	0	1	1	0	2	3	0	99	1	99	99	99	0	0	0	0	0	0	0	0	0	0	0	0	0	0	0	0	0	0
23	59	3	2	1	0	2	1	0	1	0	1	0	0	6.2	1	7	0	0	1	0	1	1	1	1	1	1	1	1	1	1	1	0	0	0
23	53	3	1	1	0	1	1	0	1	0	1	0	0	7.2	1	8	0	0	1	0	1	0	1	1	1	1	1	1	1	1	1	1	1	1
23	86	4	2	1	0	1	1	0	2	2	0	99	1	99	99	99	0	0	0	0	0	0	0	0	0	0	0	0	0	0	0	0	0	0
23	62	3	1	1	0	2	1	0	1	0	0	99	1	99	99	99	0	0	0	0	0	0	0	0	0	0	0	0	0	0	0	0	0	0
23	33	2	1	1	0	1	1	0	1	0	0	99	1	99	99	99	0	0	0	0	0	0	0	0	0	0	0	0	0	0	0	0	0	0
23	57	3	1	3	0	1	1	1	1	0	1	1	0	6	1	6	0	0	1	1	1	1	1	1	1	1	1	1	1	0	0	0	0	0
23	24	2	1	2	0	1	1	0	1	0	1	0	0	6.2	1	7	0	0	1	1	1	1	1	1	1	1	1	1	1	1	1	1	0	0
23	59	3	2	1	0	1	1	0	1	0	1	0	0	6.5	1	7	0	0	1	1	1	1	1	1	1	1	1	1	1	1	1	1	0	0
23	68	4	2	3	0	1	1	0	1	0	1	0	0	9.8	2	8	0	0	1	1	1	1	1	1	1	1	1	1	1	1	1	1	1	0
23	59	3	2	3	0	1	1	0	1	0	1	0	0	7.6	1	8	0	0	1	1	1	1	1	1	1	1	1	1	1	1	1	1	1	1
23	24	2	2	1	0	2	2	0	1	0	1	0	0	9.5	2	8	0	0	1	0	1	0	1	0	1	0	1	0	1	0	1	0	1	0
23	43	2	1	1	0	2	1	0	1	0	1	0	0	9.4	2	8	0	0	1	0	1	0	1	0	1	0	1	0	1	0	1	0	1	0
23	58	3	2	1	0	2	1	0	1	0	1	0	0	9.2	2	8	0	0	1	1	1	1	1	1	1	1	1	1	1	1	1	1	1	1
23	72	4	2	1	0	1	1	0	2	2	0	99	1	99	99	99	0	0	0	0	0	0	0	0	0	0	0	0	0	0	0	0	0	0
23	81	4	2	1	0	1	1	0	1	0	1	20	0	8.5	2	8	0	0	1	0	1	0	1	0	1	0	1	0	1	0	1	0	1	0
23	66	4	2	1	0	3	1	0	1	0	1	0	0	2	0	2	0	1	1	1	1	3	0	1	0	1	0	1	0	1	0	0	0	0
23	53	3	2	1	0	1	1	0	1	0	1	0	0	8.9	2	8	0	0	1	0	1	0	1	0	1	0	1	0	1	0	1	0	1	0
23	78	4	1	1	0	1	1	0	1	0	1	0	0	8.9	2	8	0	0	1	1	1	1	1	0	1	0	1	0	1	0	1	0	1	0
23	63	3	2	1	0	1	1	0	1	0	1	0	0	2.8	0	3	0	0	1	1	1	1	1	1	0	0	0	0	0	0	0	0	0	0
23	56	3	2	2	0	1	1	0	1	0	1	0	0	5.4	0	6	0	0	1	1	1	1	1	1	1	1	1	1	1	1	0	0	0	0
23	84	4	2	3	0	1	1	0	1	0	1	0	0	8.7	2	8	0	0	1	1	1	1	1	1	1	1	1	1	1	0	1	0	1	0
23	71	4	2	1	0	1	1	0	1	0	1	0	0	5.1	0	6	0	0	1	1	1	1	1	1	1	1	1	1	1	0	0	0	0	0
23	67	4	2	1	0	1	1	0	2	2	0	99	1	99	99	99	0	0	0	0	0	0	0	0	0	0	0	0	0	0	0	0	0	0
23	36	2	1	1	0	1	1	0	2	2	0	99	1	99	99	99	0	0	0	0	0	0	0	0	0	0	0	0	0	0	0	0	0	0
23	47	3	2	1	0	2	1	0	1	0	1	0	0	8.3	2	8	0	0	1	1	1	1	1	1	1	1	1	1	1	1	1	1	1	0
23	75	4	2	3	0	1	2	0	1	0	1	0	0	8.3	2	8	0	0	1	1	1	1	1	1	1	1	1	1	1	1	1	1	1	0
24	78	4	1	1	0	1	1	0	1	0	0	99	1	99	99	99	0	0	0	0	0	0	0	0	0	0	0	0	0	0	0	0	0	0
24	78	4	2	1	0	1	2	0	2	1	0	99	1	99	99	99	0	0	0	0	0	0	0	0	0	0	0	0	0	0	0	0	0	0
24	20	2	2	1	0	1	2	0	1	0	1	22	0	4	0	4	1	1	1	1	1	1	1	2	1	3	0	3	0	3	0	3	0	0
24	55	3	1	1	0	3	1	0	1	0	1	13	0	0.2	0	1	1	0	1	0	0	0	0	0	0	0	0	0	0	0	0	0	0	0
24	60	3	1	1	0	1	1	0	1	0	1	11	0	5.6	0	6	0	0	1	1	1	1	1	1	1	1	1	1	1	1	0	0	0	0
24	82	4	2	1	0	1	1	0	1	0	1	11	0	1.9	0	2	1	0	1	0	1	0	0	0	0	0	0	0	0	0	0	0	0	0
24	36	2	2	1	0	2	1	0	1	0	1	13	0	4.4	0	5	0	0	1	1	1	1	1	1	1	1	1	2	0	0	0	0	0	0
24	82	4	2	1	0	1	1	0	1	0	1	12	0	5.8	0	6	0	0	1	1	1	1	1	1	1	1	1	1	1	1	0	0	0	0
24	50	3	2	1	0	2	1	0	1	0	1	9	0	8	2	8	0	0	1	1	1	1	1	1	1	1	1	1	1	1	1	1	1	1
24	59	3	1	1	0	2	1	0	2	3	0	99	1	99	99	99	0	0	0	0	0	0	0	0	0	0	0	0	0	0	0	0	0	0
24	46	3	1	3	0	1	1	0	1	0	1	3	0	5	0	5	1	1	1	1	1	0	1	1	1	2	1	3	0	3	0	3	0	0
24	64	3	2	2	1	1	1	0	2	3	0	99	1	99	99	99	0	0	0	0	0	0	0	0	0	0	0	0	0	0	0	0	0	0
24	68	4	2	1	1	3	1	0	1	0	1	0	0	10.8	2	8	0	0	1	1	1	1	1	1	1	1	1	1	1	1	1	1	1	1
24	31	2	1	1	0	2	1	0	1	0	1	6	0	6	1	6	1	1	1	1	1	1	1	1	1	1	1	1	1	3	0	0	0	0
24	74	4	2	1	0	1	1	0	1	0	1	5	0	4.7	0	5	0	0	1	0	1	0	1	0	1	0	1	0	0	0	0	0	0	0
24	83	4	1	3	0	1	1	0	1	0	1	0	0	6.8	1	7	0	0	1	1	1	1	1	1	1	1	1	1	1	1	1	0	0	0
24	74	4	2	3	0	2	1	0	1	0	1	0	0	8.7	2	8	0	0	1	1	1	1	1	1	1	1	1	1	1	1	1	1	1	1
24	71	4	2	1	0	2	2	0	1	0	1	30	1	5.1	0	6	1	1	0	2	0	1	0	1	0	1	0	3	0	3	0	3	0	0
24	52	3	2	1	0	1	1	0	2	3	0	99	1	99	99	99	0	0	0	0	0	0	0	0	0	0	0	0	0	0	0	0	0	0
24	83	4	2	1	0	1	1	0	1	0	1	83	1	4.6	0	5	0	0	0	1	0	1	0	1	0	1	0	0	0	0	0	0	0	0
24	47	3	2	1	1	1	2	0	2	3	0	99	1	99	99	99	0	0	0	0	0	0	0	0	0	0	0	0	0	0	0	0	0	0
24	78	4	2	1	0	1	1	0	2	2	0	99	1	99	99	99	0	0	0	0	0	0	0	0	0	0	0	0	0	0	0	0	0	0
24	36	2	2	1	0	1	1	0	1	0	1	15	0	8.6	2	8	0	0	1	1	1	1	1	1	1	1	1	0	1	0	1	1	1	1
24	71	4	2	1	0	2	1	0	2	3	0	99	1	99	99	99	0	0	0	0	0	0	0	0	0	0	0	0	0	0	0	0	0	0
24	56	3	2	1	0	1	1	0	1	0	1	2	0	4	0	4	1	1	1	1	1	1	1	1	1	3	0	3	0	1	0	2	0	0
24	72	4	1	1	0	1	1	0	1	0	1	1	0	5.8	0	6	0	0	1	1	1	1	1	1	1	1	1	1	1	1	0	0	0	0
24	41	2	2	1	0	2	1	0	1	0	1	7	0	1.3	0	2	0	0	1	1	1	1	0	0	0	0	0	0	0	0	0	0	0	0
24	50	3	1	1	0	1	2	0	1	0	1	0	0	3	0	3	1	1	1	1	1	1	1	3	0	3	0	3	0	3	0	1	0	1
24	55	3	1	1	0	2	2	0	2	2	0	99	1	99	99	99	0	0	0	0	0	0	0	0	0	0	0	0	0	0	0	0	0	0
24	46	3	2	1	0	2	1	0	2	3	0	99	1	99	99	99	0	0	0	0	0	0	0	0	0	0	0	0	0	0	0	0	0	0
24	70	4	1	1	0	1	1	0	1	0	0	99	1	99	99	99	0	0	0	0	0	0	0	0	0	0	0	0	0	0	0	0	0	0
24	45	3	2	1	0	2	1	0	1	0	1	2	0	7.6	1	8	0	0	1	1	1	1	1	1	1	1	1	1	1	1	1	0	1	0
24	70	4	2	1	0	1	2	0	1	0	1	56	1	3.1	0	4	1	1	0	1	0	2	0	2	0	3	0	0	0	0	0	0	0	0
24	66	4	2	1	0	3	1	0	1	0	1	43	1	5.2	0	6	0	0	0	1	0	1	0	0	0	0	0	0	0	0	0	0	0	0
24	52	3	1	1	0	2	2	0	1	0	1	10	0	11.6	2	8	0	0	1	1	1	1	1	1	1	1	1	1	1	1	1	1	1	1
24	66	4	1	1	0	2	1	0	2	2	0	99	1	99	99	99	0	0	0	0	0	0	0	0	0	0	0	0	0	0	0	0	0	0
24	77	4	2	1	0	1	2	0	1	0	1	7	0	7.7	1	8	0	0	1	1	1	1	1	1	1	1	1	1	1	1	1	1	1	1
24	42	2	1	1	0	3	1	0	1	0	1	0	0	11.6	2	8	0	0	1	1	1	1	1	1	1	1	1	1	1	1	1	1	1	1
24	21	2	1	6	1	2	1	0	2	3	0	99	1	99	99	99	0	0	0	0	0	0	0	0	0	0	0	0	0	0	0	0	0	0
24	45	3	1	2	1	3	1	0	1	0	1	0	0	11.3	2	8	0	0	1	1	1	1	1	1	1	1	1	1	1	1	1	1	1	1
24	61	3	1	1	0	2	1	0	2	3	0	99	1	99	99	99	0	0	0	0	0	0	0	0	0	0	0	0	0	0	0	0	0	0
24	41	2	2	5	0	3	1	0	1	0	0	99	1	99	99	99	0	0	0	0	0	0	0	0	0	0	0	0	0	0	0	0	0	0
24	67	4	2	1	0	1	1	0	2	2	0	99	1	99	99	99	0	0	0	0	0	0	0	0	0	0	0	0	0	0	0	0	0	0
24	70	4	2	1	0	1	1	0	1	0	1	54	1	4.2	0	5	0	0	0	1	0	1	0	1	0	1	0	1	0	0	0	0	0	0
24	67	4	1	1	1	1	1	0	1	0	1	18	0	5.8	0	6	0	0	1	1	1	1	1	1	1	1	1	1	1	1	0	0	0	0
24	21	2	2	1	0	1	1	0	1	0	1	40	1	5.8	0	6	0	0	0	1	0	2	0	0	0	0	0	1	0	1	0	0	0	0
24	61	3	2	1	0	1	1	0	1	0	1	18	0	10.6	2	8	0	0	1	1	1	1	1	1	1	1	1	1	1	1	1	1	1	1
24	37	2	1	2	0	2	1	0	1	0	1	25	0	2	0	2	1	1	1	2	1	2	0	2	0	0	0	0	0	0	0	0	0	0
24	67	4	2	1	0	1	1	0	1	0	1	16	0	9.4	2	8	0	0	1	1	1	1	1	1	1	1	1	1	1	1	1	1	1	1
24	34	2	1	1	1	1	1	0	1	0	0	99	1	99	99	99	0	0	0	0	0	0	0	0	0	0	0	0	0	0	0	0	0	0
24	72	4	2	1	0	1	2	0	1	0	0	99	1	99	99	99	0	0	0	0	0	0	0	0	0	0	0	0	0	0	0	0	0	0
24	46	3	2	1	1	1	2	0	1	0	1	81	1	2	0	2	1	1	0	2	0	3	0	0	0	0	0	0	0	0	0	0	0	0
24	49	3	2	1	0	1	1	0	2	3	0	99	1	99	99	99	0	0	0	0	0	0	0	0	0	0	0	0	0	0	0	0	0	0
24	25	2	1	1	0	1	1	0	1	0	1	3	0	10.4	2	8	0	0	1	1	1	1	1	1	1	1	1	1	1	1	1	1	1	1
24	63	3	2	1	0	1	2	0	2	3	0	99	1	99	99	99	0	0	0	0	0	0	0	0	0	0	0	0	0	0	0	0	0	0
24	54	3	2	1	1	3	1	0	1	0	1	31	1	0.1	0	1	1	0	0	2	0	0	0	0	0	0	0	0	0	0	0	0	0	0
24	65	4	2	1	0	1	1	0	1	0	1	15	0	7.4	1	8	0	0	1	1	1	1	1	1	1	1	1	1	1	1	1	1	1	1
24	61	3	2	1	0	3	1	0	1	0	0	99	1	99	99	99	0	0	0	0	0	0	0	0	0	0	0	0	0	0	0	0	0	0
24	54	3	1	3	0	2	1	0	1	0	1	74	1	4.2	0	5	0	0	0	1	0	1	0	1	0	1	0	1	0	0	0	0	0	0
24	77	4	1	1	0	1	1	0	1	0	1	2	0	2	0	2	0	1	1	1	1	3	0	0	0	2	0	1	0	1	0	1	0	1
24	67	4	2	1	0	1	1	0	1	0	1	79	1	2	0	2	1	1	0	2	0	2	0	1	0	0	0	1	0	1	0	1	0	0
24	89	4	2	3	0	1	1	0	2	2	0	99	1	99	99	99	0	0	0	0	0	0	0	0	0	0	0	0	0	0	0	0	0	0
24	35	2	2	1	0	3	1	0	2	3	0	99	1	99	99	99	0	0	0	0	0	0	0	0	0	0	0	0	0	0	0	0	0	0
24	72	4	2	1	0	1	1	0	1	0	1	5	0	3	0	3	0	1	1	1	1	1	1	3	0	1	0	1	0	1	0	1	0	1
24	34	2	1	5	0	3	1	0	1	0	0	99	1	99	99	99	0	0	0	0	0	0	0	0	0	0	0	0	0	0	0	0	0	0
24	76	4	2	1	0	1	1	0	2	2	0	99	1	99	99	99	0	0	0	0	0	0	0	0	0	0	0	0	0	0	0	0	0	0
24	82	4	2	1	0	1	1	0	2	2	0	99	1	99	99	99	0	0	0	0	0	0	0	0	0	0	0	0	0	0	0	0	0	0
24	76	4	2	3	1	1	1	0	1	0	1	98	1	4.8	0	5	0	0	0	1	0	1	0	1	0	1	0	1	0	0	0	0	0	0
24	62	3	2	5	0	1	1	0	1	0	1	0	0	1	0	1	0	0	1	1	0	0	0	0	0	0	0	0	0	0	0	0	0	0
24	34	2	2	1	1	1	1	0	2	3	0	99	1	99	99	99	0	0	0	0	0	0	0	0	0	0	0	0	0	0	0	0	0	0
24	35	2	1	1	0	3	1	0	2	3	0	99	1	99	99	99	0	0	0	0	0	0	0	0	0	0	0	0	0	0	0	0	0	0
24	81	4	2	1	0	1	1	0	1	0	1	0	0	0.3	0	1	0	0	1	0	0	0	0	0	0	0	0	0	0	0	0	0	0	0
24	80	4	2	1	0	1	1	0	1	0	1	0	0	7	1	7	0	0	1	1	1	1	1	1	1	1	1	1	1	1	1	1	0	0
24	45	3	2	1	0	1	1	0	1	0	1	29	0	0.7	0	1	0	0	1	1	0	0	0	0	0	0	0	0	0	0	0	0	0	0
24	48	3	2	2	1	1	1	0	1	0	0	99	1	99	99	99	0	0	0	0	0	0	0	0	0	0	0	0	0	0	0	0	0	0
24	74	4	2	1	0	1	1	0	1	0	1	27	0	5.9	0	6	0	0	1	1	1	1	1	1	1	1	1	1	1	1	0	0	0	0
24	80	4	2	1	0	1	1	0	1	0	1	28	0	1.4	0	2	0	0	1	1	1	1	0	0	0	0	0	0	0	0	0	0	0	0
24	80	4	2	1	0	1	1	0	1	0	1	20	0	1	0	1	1	1	1	3	0	2	0	1	0	1	0	1	0	1	0	1	0	1
24	24	2	2	5	0	2	1	0	1	0	1	1	0	8.1	2	8	0	0	1	1	1	1	1	1	1	1	1	1	1	1	1	1	1	1
24	52	3	1	5	1	1	1	0	1	0	1	1	0	1	0	1	0	0	1	1	0	0	0	0	0	0	0	0	0	0	0	0	0	0
24	66	4	2	1	0	2	1	0	1	0	1	1	0	8.1	2	8	0	0	1	1	1	1	1	1	1	1	1	1	1	1	1	1	1	0
24	82	4	2	3	0	1	1	0	1	0	1	1	0	0.1	0	1	0	0	1	1	0	0	0	0	0	0	0	0	0	0	0	0	0	0
24	33	2	1	1	0	1	1	0	1	0	1	1	0	0.1	0	1	1	0	1	2	0	0	0	0	0	0	0	0	0	0	0	0	0	0
24	35	2	1	1	0	1	1	0	1	0	1	1	0	7.1	1	8	0	0	1	1	1	1	1	1	1	1	1	1	1	1	1	1	1	1
24	74	4	2	3	1	1	1	0	1	0	1	1	0	8.1	2	8	0	0	1	1	1	1	1	1	1	1	1	1	1	1	1	1	1	0
24	78	4	2	3	1	3	1	0	1	0	1	1	0	5.9	0	6	0	0	1	2	1	0	1	1	1	1	1	1	1	1	0	0	0	0
25	50	3	1	1	0	2	1	0	1	0	0	99	1	99	99	99	0	0	0	0	0	0	0	0	0	0	0	0	0	0	0	0	0	0
25	89	4	2	1	0	2	1	0	2	2	0	99	1	99	99	99	0	0	0	0	0	0	0	0	0	0	0	0	0	0	0	0	0	0
25	52	3	1	1	0	3	1	0	1	0	0	99	1	99	99	99	0	0	0	0	0	0	0	0	0	0	0	0	0	0	0	0	0	0
25	77	4	2	1	0	2	1	0	1	0	0	99	1	99	99	99	0	0	0	0	0	0	0	0	0	0	0	0	0	0	0	0	0	0
25	29	2	1	5	0	2	1	0	2	3	0	99	1	99	99	99	0	0	0	0	0	0	0	0	0	0	0	0	0	0	0	0	0	0
25	81	4	2	1	0	1	2	0	2	2	0	99	1	99	99	99	0	0	0	0	0	0	0	0	0	0	0	0	0	0	0	0	0	0
25	65	4	2	1	0	1	1	0	1	0	1	210	1	7	1	7	0	0	0	0	0	0	0	0	0	0	0	0	0	0	0	0	0	0
25	55	3	2	1	0	3	1	0	1	0	1	53	1	12.2	2	8	0	0	0	1	0	1	0	0	0	0	0	1	0	0	0	0	0	0
25	69	4	2	1	0	2	1	0	1	0	0	99	1	99	99	99	0	0	0	0	0	0	0	0	0	0	0	0	0	0	0	0	0	0
25	50	3	2	7	0	2	1	0	1	0	0	99	1	99	99	99	0	0	0	0	0	0	0	0	0	0	0	0	0	0	0	0	0	0
25	83	4	1	1	0	1	1	0	2	2	0	99	1	99	99	99	0	0	0	0	0	0	0	0	0	0	0	0	0	0	0	0	0	0
25	80	4	1	1	0	1	1	0	9	0	0	99	1	99	99	99	0	0	0	0	0	0	0	0	0	0	0	0	0	0	0	0	0	0
25	28	2	1	7	0	2	1	0	1	0	1	0	0	13.8	2	8	0	0	1	1	1	0	1	0	1	0	1	0	1	0	1	0	1	0
25	40	2	1	2	0	2	1	0	1	0	1	0	0	6.1	1	7	0	0	1	1	1	1	1	1	1	1	1	1	1	1	1	0	0	0
25	60	3	2	1	0	2	1	0	2	2	0	99	1	99	99	99	0	0	0	0	0	0	0	0	0	0	0	0	0	0	0	0	0	0
25	48	3	1	3	0	1	1	0	1	0	1	0	0	13.7	2	8	0	0	1	1	1	1	1	1	1	1	1	1	1	0	1	0	1	0
25	78	4	2	1	0	1	1	0	1	0	0	99	1	99	99	99	0	0	0	0	0	0	0	0	0	0	0	0	0	0	0	0	0	0
25	72	4	2	1	0	1	1	1	1	0	0	99	1	99	99	99	0	0	0	0	0	0	0	0	0	0	0	0	0	0	0	0	0	0
25	71	4	2	1	0	1	1	0	9	0	0	99	1	99	99	99	0	0	0	0	0	0	0	0	0	0	0	0	0	0	0	0	0	0
25	73	4	2	1	0	1	2	0	1	0	0	99	1	99	99	99	0	0	0	0	0	0	0	0	0	0	0	0	0	0	0	0	0	0
25	69	4	2	1	0	1	1	1	9	0	0	99	1	99	99	99	0	0	0	0	0	0	0	0	0	0	0	0	0	0	0	0	0	0
25	73	4	2	1	0	1	1	0	1	0	0	99	1	99	99	99	0	0	0	0	0	0	0	0	0	0	0	0	0	0	0	0	0	0
25	59	3	2	1	0	1	1	0	9	0	0	99	1	99	99	99	0	0	0	0	0	0	0	0	0	0	0	0	0	0	0	0	0	0
25	85	4	2	1	0	2	1	0	2	2	0	99	1	99	99	99	0	0	0	0	0	0	0	0	0	0	0	0	0	0	0	0	0	0
25	16	2	2	6	0	2	1	0	1	0	1	0	0	6.2	1	7	0	0	1	1	1	1	1	1	1	1	1	1	1	1	1	1	0	0
25	65	4	2	1	0	3	1	0	9	0	0	99	1	99	99	99	0	0	0	0	0	0	0	0	0	0	0	0	0	0	0	0	0	0
25	21	2	1	6	0	1	1	0	1	0	0	99	1	99	99	99	0	0	0	0	0	0	0	0	0	0	0	0	0	0	0	0	0	0
25	81	4	2	1	0	2	1	0	9	0	0	99	1	99	99	99	0	0	0	0	0	0	0	0	0	0	0	0	0	0	0	0	0	0
25	91	4	1	1	0	2	1	1	2	2	0	99	1	99	99	99	0	0	0	0	0	0	0	0	0	0	0	0	0	0	0	0	0	0
25	61	3	1	2	0	2	1	0	9	0	0	99	1	99	99	99	0	0	0	0	0	0	0	0	0	0	0	0	0	0	0	0	0	0
25	84	4	2	3	0	2	1	0	2	2	0	99	1	99	99	99	0	0	0	0	0	0	0	0	0	0	0	0	0	0	0	0	0	0
25	25	2	2	3	0	1	1	1	2	2	0	99	1	99	99	99	0	0	0	0	0	0	0	0	0	0	0	0	0	0	0	0	0	0
25	67	4	2	1	0	1	1	0	1	0	1	89	1	10.1	2	8	0	0	0	1	0	1	0	1	0	0	0	0	0	0	0	0	0	0
25	78	4	2	1	0	1	1	0	1	0	0	99	1	99	99	99	0	0	0	0	0	0	0	0	0	0	0	0	0	0	0	0	0	0
25	53	3	1	1	0	2	1	0	1	0	0	79	1	0	0	1	0	0	0	0	0	0	0	0	0	0	0	0	0	0	0	0	0	0
25	37	2	1	5	0	2	1	0	9	0	0	99	1	99	99	99	0	0	0	0	0	0	0	0	0	0	0	0	0	0	0	0	0	0
25	77	4	1	1	0	2	1	0	9	0	0	99	1	99	99	99	0	0	0	0	0	0	0	0	0	0	0	0	0	0	0	0	0	0
25	38	2	2	1	0	1	2	0	1	0	1	0	0	9	2	8	0	0	1	1	1	1	1	1	1	1	1	1	1	1	1	1	1	1
25	64	3	1	1	0	1	2	0	9	0	0	99	1	99	99	99	0	0	0	0	0	0	0	0	0	0	0	0	0	0	0	0	0	0
25	70	4	2	1	0	2	1	0	9	0	0	99	1	99	99	99	0	0	0	0	0	0	0	0	0	0	0	0	0	0	0	0	0	0
25	91	4	1	1	0	2	1	0	2	2	0	99	1	99	99	99	0	0	0	0	0	0	0	0	0	0	0	0	0	0	0	0	0	0
25	27	2	2	7	0	1	1	1	1	0	1	0	0	4	0	4	0	1	1	1	1	1	1	1	1	2	0	1	0	3	0	0	0	0
25	72	4	2	1	0	3	1	0	9	0	0	99	1	99	99	99	0	0	0	0	0	0	0	0	0	0	0	0	0	0	0	0	0	0
25	87	4	2	1	0	1	1	0	2	2	0	99	1	99	99	99	0	0	0	0	0	0	0	0	0	0	0	0	0	0	0	0	0	0
25	85	4	2	1	0	3	1	1	2	2	0	99	1	99	99	99	0	0	0	0	0	0	0	0	0	0	0	0	0	0	0	0	0	0
25	52	3	2	1	0	1	1	1	9	0	0	99	1	99	99	99	0	0	0	0	0	0	0	0	0	0	0	0	0	0	0	0	0	0
[truncated: 295 more rows]

## Sheet: codebook
Field name	Field label	Field type	Field length	Field values	Value labels
county	county numbers	I	1	1-30
age	Patient’s age	D	10	0-99
age2	Patient’s age by group	I	1	1	<15
				2	15-44
				3	45-64
				4	>=65
sex	Patient’s sex	I	1	1	Female
				2	Male
				9	Not recorded
occupation	Patient’s occupation	I	1	1	Farmers and herdsmen
				2	Semi-skilled employee
				3	Salary employee
				4	Non-salary employee
				5	Unemployed
				6	Studying
				7	Others
migrant	Patient’s migrant status	I	1	1	Within county
				2	Within prefecture
				3	Within province
				4	Out of province
				9	Not recorded
classifi	Case classification by lab	I	1	1	Bacteriologically confirmed TB case
				2	Clinically diagnosed TB case
				3	Pleurisy
category	Classification based on history of previous TB treatment	I	1	1	New patient
				2	Retreated patient
delay	Treatment initiation delay	D	10	0-99
eligible	patient Eligible for using EMM	I	1	1	Yes
				2	No
				9	Not recorded
nareason	Reasons for not eligible	I	1	0	eligible
				1	Inpatient care
				2	Communication Difficulties
				3	Others
useEMM	whether use EMM regardless eligible	I	1	1	Yes
				0	No
startime	days start on EMM from diagnosis	I	3	0-999
EMMgroup	EMM use classified as ‘yes’ if notified TB patients are put on self-administered treatment with EMM from first month of treatment	I	1	1	No
				0	Yes
DuraEMM	duration of using EMM in month	I	2	0-14
				NA
DuraEMM2	duration of using EMM by group	I	0	<6month
			1	>6month and <8 month
			2	>8month and <99month
			99	no record
DuraEMM3	duration of using EMM by month	I	1	1 month
			2	2month
			3	3month
			4	4month
			5	5month
			6	6month
			7	7month
			8	>8month
shifdot	Whether shifted to DOT at anytime during treatment	I	1	1	Yes
				0	No
Needdot	need shift to DOT in the whole treatment course	I	1	1	Yes
				0	No
UseEMM (1-8)	Patients at start of 1-8 month	I	1	1	Yes
				0	No
Missed(1-8)	Proportion of missed doses in every month	I	1	1	0-19%
				2	20-49%
				3	≥50%
				0	NA
